# Supplementary material for: From Brain to Blood: Uncovering Potential Therapeutical Targets and Biomarkers for Huntington’s Disease Using an Integrative RNA-Seq Analytical Platform (BDASeq®)
Source: Cells. 2025 Jun 25;14(13):976. doi: 10.3390/cells14130976 (PMC12249049; doi:10.3390/cells14130976)
Supplement: Supplementary file 1 [file cells-14-00976-s001.zip]

Archive with 4 entries (4 files):
- Excel S1.xlsx
- Excel S2.xlsx
- Excel S3.xlsx
- Excel S4.xlsx
