# Supplementary material for: From Brain to Blood: Uncovering Potential Therapeutical Targets and Biomarkers for Huntington’s Disease Using an Integrative RNA-Seq Analytical Platform (BDASeq®)
Source: Cells. 2025 Jun 25;14(13):976. doi: 10.3390/cells14130976 (PMC12249049; doi:10.3390/cells14130976)
Supplement: Supplementary file 1 [file cells-14-00976-s001.zip › Excel S1.xlsx]

## Sheet: metadata
Run	BioProject	BioSample	Batch	AssayType	Instrument	LibraryLayout	LibrarySelection	Bytes	Source	Tissue	Organism	Age	AgeOnset	Gender	Duration	CAG	VonsattelGrade	Diagnosis	Condition	MatchedSample	Groups	ClusterDBSCAN
SRR1747143	PRJNA271929	SAMN03279806	B-1	RNA-Seq	Illumina HiSeq 2000	PAIRED	cDNA	7982675928	Brain	BA9	Homo sapiens	73	NA	NA	NA	NA	NA	Control	CTRL	0	Unmatched Control	C0
SRR1747144	PRJNA271929	SAMN03279851	B-1	RNA-Seq	Illumina HiSeq 2000	PAIRED	cDNA	2379260917	Brain	BA9	Homo sapiens	91	NA	NA	NA	NA	NA	Control	CTRL	0	Unmatched Control	C0
SRR1747145	PRJNA271929	SAMN03279826	B-1	RNA-Seq	Illumina HiSeq 2000	PAIRED	cDNA	4601600720	Brain	BA9	Homo sapiens	82	NA	NA	NA	NA	NA	Control	CTRL	0	Unmatched Control	C0
SRR1747146	PRJNA271929	SAMN03279803	B-1	RNA-Seq	Illumina HiSeq 2000	PAIRED	cDNA	9422450050	Brain	BA9	Homo sapiens	97	NA	NA	NA	NA	NA	Control	CTRL	0	Unmatched Control	C0
SRR1747147	PRJNA271929	SAMN03279827	B-1	RNA-Seq	Illumina HiSeq 2000	PAIRED	cDNA	3790564038	Brain	BA9	Homo sapiens	86	NA	NA	NA	NA	NA	Control	CTRL	0	Unmatched Control	C0
SRR1747148	PRJNA271929	SAMN03279817	B-1	RNA-Seq	Illumina HiSeq 2000	PAIRED	cDNA	3957522453	Brain	BA9	Homo sapiens	91	NA	NA	NA	NA	NA	Control	CTRL	0	Unmatched Control	C0
SRR1747149	PRJNA271929	SAMN03279834	B-1	RNA-Seq	Illumina HiSeq 2000	PAIRED	cDNA	4226586429	Brain	BA9	Homo sapiens	81	NA	NA	NA	NA	NA	Control	CTRL	0	Unmatched Control	C0
SRR1747150	PRJNA271929	SAMN03279843	B-1	RNA-Seq	Illumina HiSeq 2000	PAIRED	cDNA	3608712098	Brain	BA9	Homo sapiens	79	NA	NA	NA	NA	NA	Control	CTRL	0	Unmatched Control	C0
SRR1747151	PRJNA271929	SAMN03279801	B-1	RNA-Seq	Illumina HiSeq 2000	PAIRED	cDNA	5783349312	Brain	BA9	Homo sapiens	63	NA	NA	NA	NA	NA	Control	CTRL	1	Age-matched Control	C0
SRR1747152	PRJNA271929	SAMN03279795	B-1	RNA-Seq	Illumina HiSeq 2000	PAIRED	cDNA	7836495705	Brain	BA9	Homo sapiens	66	NA	NA	NA	NA	NA	Control	CTRL	1	Age-matched Control	C0
SRR1747153	PRJNA271929	SAMN03279813	B-1	RNA-Seq	Illumina HiSeq 2000	PAIRED	cDNA	5912868392	Brain	BA9	Homo sapiens	69	NA	NA	NA	NA	NA	Control	CTRL	1	Age-matched Control	C0
SRR1747154	PRJNA271929	SAMN03279804	B-1	RNA-Seq	Illumina HiSeq 2000	PAIRED	cDNA	3600663552	Brain	BA9	Homo sapiens	79	NA	NA	NA	NA	NA	Control	CTRL	0	Unmatched Control	C0
SRR1747155	PRJNA271929	SAMN03279845	B-1	RNA-Seq	Illumina HiSeq 2000	PAIRED	cDNA	8175661206	Brain	BA9	Homo sapiens	61	NA	NA	NA	NA	NA	Control	CTRL	1	Age-matched Control	C0
SRR1747156	PRJNA271929	SAMN03279797	B-1	RNA-Seq	Illumina HiSeq 2000	PAIRED	cDNA	4176092394	Brain	BA9	Homo sapiens	58	NA	NA	NA	NA	NA	Control	CTRL	1	Age-matched Control	C0
SRR1747157	PRJNA271929	SAMN03279796	B-1	RNA-Seq	Illumina HiSeq 2000	PAIRED	cDNA	4426101363	Brain	BA9	Homo sapiens	70	NA	NA	NA	NA	NA	Control	CTRL	1	Age-matched Control	C0
SRR1747158	PRJNA271929	SAMN03279818	B-1	RNA-Seq	Illumina HiSeq 2000	PAIRED	cDNA	5245824228	Brain	BA9	Homo sapiens	66	NA	NA	NA	NA	NA	Control	CTRL	1	Age-matched Control	C0
SRR1747159	PRJNA271929	SAMN03279839	B-1	RNA-Seq	Illumina HiSeq 2000	PAIRED	cDNA	6970914712	Brain	BA9	Homo sapiens	73	NA	NA	NA	NA	NA	Control	CTRL	0	Unmatched Control	C0
SRR1747160	PRJNA271929	SAMN03279799	B-1	RNA-Seq	Illumina HiSeq 2000	PAIRED	cDNA	5237018168	Brain	BA9	Homo sapiens	60	NA	NA	NA	NA	NA	Control	CTRL	1	Age-matched Control	C0
SRR1747161	PRJNA271929	SAMN03279850	B-1	RNA-Seq	Illumina HiSeq 2000	PAIRED	cDNA	3824139578	Brain	BA9	Homo sapiens	76	NA	NA	NA	NA	NA	Control	CTRL	1	Age-matched Control	C0
SRR1747162	PRJNA271929	SAMN03279849	B-1	RNA-Seq	Illumina HiSeq 2000	PAIRED	cDNA	4679302252	Brain	BA9	Homo sapiens	61	NA	NA	NA	NA	NA	Control	CTRL	1	Age-matched Control	C0
SRR1747163	PRJNA271929	SAMN03279798	B-1	RNA-Seq	Illumina HiSeq 2000	PAIRED	cDNA	6016813613	Brain	BA9	Homo sapiens	62	NA	NA	NA	NA	NA	Control	CTRL	1	Age-matched Control	C0
SRR1747164	PRJNA271929	SAMN03279854	B-1	RNA-Seq	Illumina HiSeq 2000	PAIRED	cDNA	3829725151	Brain	BA9	Homo sapiens	69	NA	NA	NA	NA	NA	Control	CTRL	1	Age-matched Control	C0
SRR1747165	PRJNA271929	SAMN03279847	B-1	RNA-Seq	Illumina HiSeq 2000	PAIRED	cDNA	3305469167	Brain	BA9	Homo sapiens	61	NA	NA	NA	NA	NA	Control	CTRL	1	Age-matched Control	C0
SRR1747166	PRJNA271929	SAMN03279852	B-1	RNA-Seq	Illumina HiSeq 2000	PAIRED	cDNA	4321565489	Brain	BA9	Homo sapiens	88	NA	NA	NA	NA	NA	Control	CTRL	0	Unmatched Control	C0
SRR1747167	PRJNA271929	SAMN03279853	B-1	RNA-Seq	Illumina HiSeq 2000	PAIRED	cDNA	3950762560	Brain	BA9	Homo sapiens	93	NA	NA	NA	NA	NA	Control	CTRL	0	Unmatched Control	C0
SRR1747169	PRJNA271929	SAMN03279835	B-1	RNA-Seq	Illumina HiSeq 2000	PAIRED	cDNA	4566114205	Brain	BA9	Homo sapiens	57	NA	NA	NA	NA	NA	Control	CTRL	1	Age-matched Control	C1
SRR1747170	PRJNA271929	SAMN03279814	B-1	RNA-Seq	Illumina HiSeq 2000	PAIRED	cDNA	4476595117	Brain	BA9	Homo sapiens	43	NA	NA	NA	NA	NA	Control	CTRL	1	Age-matched Control	C1
SRR1747171	PRJNA271929	SAMN03279802	B-1	RNA-Seq	Illumina HiSeq 2000	PAIRED	cDNA	3959142846	Brain	BA9	Homo sapiens	46	NA	NA	NA	NA	NA	Control	CTRL	1	Age-matched Control	C1
SRR1747172	PRJNA271929	SAMN03279823	B-1	RNA-Seq	Illumina HiSeq 2000	PAIRED	cDNA	4039895858	Brain	BA9	Homo sapiens	40	NA	NA	NA	NA	NA	Control	CTRL	1	Age-matched Control	C1
SRR1747173	PRJNA271929	SAMN03279815	B-1	RNA-Seq	Illumina HiSeq 2000	PAIRED	cDNA	3891572104	Brain	BA9	Homo sapiens	44	NA	NA	NA	NA	NA	Control	CTRL	1	Age-matched Control	C1
SRR1747174	PRJNA271929	SAMN03279829	B-1	RNA-Seq	Illumina HiSeq 2000	PAIRED	cDNA	3906348535	Brain	BA9	Homo sapiens	57	NA	NA	NA	NA	NA	Control	CTRL	1	Age-matched Control	C1
SRR1747175	PRJNA271929	SAMN03279808	B-1	RNA-Seq	Illumina HiSeq 2000	PAIRED	cDNA	5111102689	Brain	BA9	Homo sapiens	80	NA	NA	NA	NA	NA	Control	CTRL	0	Unmatched Control	C0
SRR1747176	PRJNA271929	SAMN03279844	B-1	RNA-Seq	Illumina HiSeq 2000	PAIRED	cDNA	5424474268	Brain	BA9	Homo sapiens	74	NA	NA	NA	NA	NA	Control	CTRL	1	Age-matched Control	C1
SRR1747177	PRJNA271929	SAMN03279809	B-1	RNA-Seq	Illumina HiSeq 2000	PAIRED	cDNA	11323807113	Brain	BA9	Homo sapiens	69	NA	NA	NA	NA	NA	Control	CTRL	1	Age-matched Control	C-1
SRR1747179	PRJNA271929	SAMN03279822	B-1	RNA-Seq	Illumina HiSeq 2000	PAIRED	cDNA	6345487609	Brain	BA9	Homo sapiens	78	NA	NA	NA	NA	NA	Control	CTRL	1	Age-matched Control	C0
SRR1747180	PRJNA271929	SAMN03279811	B-1	RNA-Seq	Illumina HiSeq 2000	PAIRED	cDNA	5275903340	Brain	BA9	Homo sapiens	87	NA	NA	NA	NA	NA	Control	CTRL	0	Unmatched Control	C1
SRR1747181	PRJNA271929	SAMN03279821	B-1	RNA-Seq	Illumina HiSeq 2000	PAIRED	cDNA	7652557375	Brain	BA9	Homo sapiens	86	NA	NA	NA	NA	NA	Control	CTRL	0	Unmatched Control	C2
SRR1747182	PRJNA271929	SAMN03279841	B-1	RNA-Seq	Illumina HiSeq 2000	PAIRED	cDNA	8473617527	Brain	BA9	Homo sapiens	54	NA	NA	NA	NA	NA	Control	CTRL	1	Age-matched Control	C1
SRR1747183	PRJNA271929	SAMN03279812	B-1	RNA-Seq	Illumina HiSeq 2000	PAIRED	cDNA	10021713360	Brain	BA9	Homo sapiens	68	NA	NA	NA	NA	NA	Control	CTRL	1	Age-matched Control	C0
SRR1747184	PRJNA271929	SAMN03279816	B-1	RNA-Seq	Illumina HiSeq 2000	PAIRED	cDNA	5535356746	Brain	BA9	Homo sapiens	106	NA	NA	NA	NA	NA	Control	CTRL	0	Unmatched Control	C0
SRR1747185	PRJNA271929	SAMN03279833	B-1	RNA-Seq	Illumina HiSeq 2000	PAIRED	cDNA	6367076285	Brain	BA9	Homo sapiens	52	NA	NA	NA	NA	NA	Control	CTRL	1	Age-matched Control	C0
SRR1747186	PRJNA271929	SAMN03279832	B-1	RNA-Seq	Illumina HiSeq 2000	PAIRED	cDNA	5403263053	Brain	BA9	Homo sapiens	46	NA	NA	NA	NA	NA	Control	CTRL	1	Age-matched Control	C1
SRR1747187	PRJNA271929	SAMN03279840	B-1	RNA-Seq	Illumina HiSeq 2000	PAIRED	cDNA	5082239097	Brain	BA9	Homo sapiens	36	NA	NA	NA	NA	NA	Control	CTRL	1	Age-matched Control	C1
SRR1747188	PRJNA271929	SAMN03279842	B-1	RNA-Seq	Illumina HiSeq 2000	PAIRED	cDNA	5249369613	Brain	BA9	Homo sapiens	55	NA	NA	NA	NA	NA	Control	CTRL	1	Age-matched Control	C1
SRR1747189	PRJNA271929	SAMN03279825	B-1	RNA-Seq	Illumina HiSeq 2000	PAIRED	cDNA	8422388087	Brain	BA9	Homo sapiens	57	NA	NA	NA	NA	NA	Control	CTRL	1	Age-matched Control	C1
SRR1747190	PRJNA271929	SAMN03279846	B-1	RNA-Seq	Illumina HiSeq 2000	PAIRED	cDNA	5061790500	Brain	BA9	Homo sapiens	66	NA	NA	NA	NA	NA	Control	CTRL	1	Age-matched Control	C1
SRR1747191	PRJNA271929	SAMN03279810	B-1	RNA-Seq	Illumina HiSeq 2000	PAIRED	cDNA	4841177504	Brain	BA9	Homo sapiens	64	NA	NA	NA	NA	NA	Control	CTRL	1	Age-matched Control	C1
SRR1747193	PRJNA271929	SAMN03279861	B-1	RNA-Seq	Illumina HiSeq 2000	PAIRED	cDNA	4554138012	Brain	BA9	Homo sapiens	69	63	NA	6	41	3	Huntington	HD	1	Huntington disease	C2
SRR1747195	PRJNA271929	SAMN03279858	B-1	RNA-Seq	Illumina HiSeq 2000	PAIRED	cDNA	5314021187	Brain	BA9	Homo sapiens	48	25	NA	23	48	4	Huntington	HD	1	Huntington disease	C2
SRR1747196	PRJNA271929	SAMN03279856	B-1	RNA-Seq	Illumina HiSeq 2000	PAIRED	cDNA	4960436564	Brain	BA9	Homo sapiens	40	34	NA	6	51	4	Huntington	HD	1	Huntington disease	C0
SRR1747197	PRJNA271929	SAMN03279859	B-1	RNA-Seq	Illumina HiSeq 2000	PAIRED	cDNA	4023643420	Brain	BA9	Homo sapiens	72	55	NA	17	41	3	Huntington	HD	1	Huntington disease	C2
SRR1747198	PRJNA271929	SAMN03279863	B-1	RNA-Seq	Illumina HiSeq 2000	PAIRED	cDNA	4507079206	Brain	BA9	Homo sapiens	43	28	NA	15	49	3	Huntington	HD	1	Huntington disease	C2
SRR1747199	PRJNA271929	SAMN03279860	B-1	RNA-Seq	Illumina HiSeq 2000	PAIRED	cDNA	4162092836	Brain	BA9	Homo sapiens	68	45	NA	23	42	3	Huntington	HD	1	Huntington disease	C2
SRR1747200	PRJNA271929	SAMN03279862	B-1	RNA-Seq	Illumina HiSeq 2000	PAIRED	cDNA	4105560089	Brain	BA9	Homo sapiens	59	35	NA	24	46	3	Huntington	HD	1	Huntington disease	C1
SRR1747201	PRJNA271929	SAMN03279855	B-1	RNA-Seq	Illumina HiSeq 2000	PAIRED	cDNA	5322259984	Brain	BA9	Homo sapiens	68	52	NA	16	42	3	Huntington	HD	1	Huntington disease	C2
SRR1747202	PRJNA271929	SAMN03279830	B-1	RNA-Seq	Illumina HiSeq 2000	PAIRED	cDNA	4883926862	Brain	BA9	Homo sapiens	57	40	NA	17	49	3	Huntington	HD	1	Huntington disease	C-1
SRR1747203	PRJNA271929	SAMN03279805	B-1	RNA-Seq	Illumina HiSeq 2000	PAIRED	cDNA	8610219555	Brain	BA9	Homo sapiens	54	42	NA	12	45	3	Huntington	HD	1	Huntington disease	C1
SRR1747205	PRJNA271929	SAMN03279807	B-1	RNA-Seq	Illumina HiSeq 2000	PAIRED	cDNA	5304307066	Brain	BA9	Homo sapiens	48	42	NA	6	44	3	Huntington	HD	1	Huntington disease	C2
SRR1747206	PRJNA271929	SAMN03279819	B-1	RNA-Seq	Illumina HiSeq 2000	PAIRED	cDNA	4883659544	Brain	BA9	Homo sapiens	69	50	NA	19	42	3	Huntington	HD	1	Huntington disease	C0
SRR1747207	PRJNA271929	SAMN03279824	B-1	RNA-Seq	Illumina HiSeq 2000	PAIRED	cDNA	5445534724	Brain	BA9	Homo sapiens	55	36	NA	19	45	4	Huntington	HD	1	Huntington disease	C2
SRR1747208	PRJNA271929	SAMN03279838	B-1	RNA-Seq	Illumina HiSeq 2000	PAIRED	cDNA	4918966389	Brain	BA9	Homo sapiens	50	33	NA	17	47	3	Huntington	HD	1	Huntington disease	C2
SRR1747209	PRJNA271929	SAMN03279800	B-1	RNA-Seq	Illumina HiSeq 2000	PAIRED	cDNA	5472758426	Brain	BA9	Homo sapiens	50	27	NA	23	48	4	Huntington	HD	1	Huntington disease	C2
SRR1747210	PRJNA271929	SAMN03279836	B-1	RNA-Seq	Illumina HiSeq 2000	PAIRED	cDNA	6954831702	Brain	BA9	Homo sapiens	75	60	NA	15	42	3	Huntington	HD	1	Huntington disease	C2
SRR1747211	PRJNA271929	SAMN03279848	B-1	RNA-Seq	Illumina HiSeq 2000	PAIRED	cDNA	8349913149	Brain	BA9	Homo sapiens	53	38	NA	15	48	4	Huntington	HD	1	Huntington disease	C2
SRR3306823	PRJNA316625	SAMN04588836	B-2	RNA-Seq	Illumina HiSeq 2000	PAIRED	cDNA	16923182059	Brain	BA4	Homo sapiens	65	NA	NA	NA	NA	2	Huntington	HD	1	Huntington disease	C1
SRR3306824	PRJNA316625	SAMN04588837	B-2	RNA-Seq	Illumina HiSeq 2000	PAIRED	cDNA	15001675146	Brain	BA4	Homo sapiens	44	NA	NA	NA	NA	3	Huntington	HD	1	Huntington disease	C2
SRR3306825	PRJNA316625	SAMN04588838	B-2	RNA-Seq	Illumina HiSeq 2000	PAIRED	cDNA	16203071419	Brain	BA4	Homo sapiens	69	NA	NA	NA	NA	3	Huntington	HD	1	Huntington disease	C0
SRR3306826	PRJNA316625	SAMN04588839	B-2	RNA-Seq	Illumina HiSeq 2000	PAIRED	cDNA	16363423920	Brain	BA4	Homo sapiens	56	NA	NA	NA	NA	2	Huntington	HD	1	Huntington disease	C1
SRR3306827	PRJNA316625	SAMN04588840	B-2	RNA-Seq	Illumina HiSeq 2000	PAIRED	cDNA	16362084320	Brain	BA4	Homo sapiens	51	NA	NA	NA	NA	4	Huntington	HD	1	Huntington disease	C1
SRR3306828	PRJNA316625	SAMN04588841	B-2	RNA-Seq	Illumina HiSeq 2000	PAIRED	cDNA	17667693983	Brain	BA4	Homo sapiens	57	NA	NA	NA	NA	3	Huntington	HD	1	Huntington disease	C2
SRR3306829	PRJNA316625	SAMN04588842	B-2	RNA-Seq	Illumina HiSeq 2000	PAIRED	cDNA	17840744721	Brain	BA4	Homo sapiens	52	NA	NA	NA	NA	3	Huntington	HD	1	Huntington disease	C2
SRR3306830	PRJNA316625	SAMN04588843	B-2	RNA-Seq	Illumina HiSeq 2000	PAIRED	cDNA	20151467308	Brain	BA4	Homo sapiens	46	NA	NA	NA	NA	NA	Control	CTRL	1	Age-matched Control	C0
SRR3306831	PRJNA316625	SAMN04588844	B-2	RNA-Seq	Illumina HiSeq 2000	PAIRED	cDNA	17813385723	Brain	BA4	Homo sapiens	42	NA	NA	NA	NA	NA	Control	CTRL	1	Age-matched Control	C1
SRR3306832	PRJNA316625	SAMN04588845	B-2	RNA-Seq	Illumina HiSeq 2000	PAIRED	cDNA	19081429178	Brain	BA4	Homo sapiens	50	NA	NA	NA	NA	NA	Control	CTRL	1	Age-matched Control	C1
SRR3306833	PRJNA316625	SAMN04588846	B-2	RNA-Seq	Illumina HiSeq 2000	PAIRED	cDNA	19080437746	Brain	BA4	Homo sapiens	48	NA	NA	NA	NA	NA	Control	CTRL	1	Age-matched Control	C0
SRR3306834	PRJNA316625	SAMN04588847	B-2	RNA-Seq	Illumina HiSeq 2000	PAIRED	cDNA	16966373228	Brain	BA4	Homo sapiens	57	NA	NA	NA	NA	NA	Control	CTRL	1	Age-matched Control	C1
SRR3306835	PRJNA316625	SAMN04588848	B-2	RNA-Seq	Illumina HiSeq 2000	PAIRED	cDNA	18805256133	Brain	BA4	Homo sapiens	64	NA	NA	NA	NA	NA	Control	CTRL	1	Age-matched Control	C1
SRR3306836	PRJNA316625	SAMN04588849	B-2	RNA-Seq	Illumina HiSeq 2000	PAIRED	cDNA	20451420001	Brain	BA4	Homo sapiens	59	NA	NA	NA	NA	NA	Control	CTRL	1	Age-matched Control	C1
SRR12884057	PRJNA670925	SAMN16523475	B-3	RNA-Seq	NextSeq 500	PAIRED	cDNA	2615604041	Brain	BA9	Homo sapiens	55	44	M	11	45	3	Huntington	HD	1	Huntington disease	C2
SRR12884058	PRJNA670925	SAMN16523474	B-3	RNA-Seq	NextSeq 500	PAIRED	cDNA	2440804000	Brain	BA9	Homo sapiens	69	63	M	6	41	3	Huntington	HD	1	Huntington disease	C2
SRR12884059	PRJNA670925	SAMN16523473	B-3	RNA-Seq	NextSeq 500	PAIRED	cDNA	2382303922	Brain	BA9	Homo sapiens	71	52	M	19	43	3	Huntington	HD	1	Huntington disease	C2
SRR12884060	PRJNA670925	SAMN16523466	B-3	RNA-Seq	NextSeq 500	PAIRED	cDNA	2593773807	Brain	BA9	Homo sapiens	40	34	M	6	51	4	Huntington	HD	1	Huntington disease	C2
SRR12884061	PRJNA670925	SAMN16523465	B-3	RNA-Seq	NextSeq 500	PAIRED	cDNA	3113876841	Brain	BA9	Homo sapiens	72	55	M	17	41	3	Huntington	HD	1	Huntington disease	C2
SRR12884062	PRJNA670925	SAMN16523472	B-3	RNA-Seq	NextSeq 500	PAIRED	cDNA	2351644435	Brain	BA9	Homo sapiens	43	NA	M	14.5	49	3	Huntington	HD	1	Huntington disease	C2
SRR12884063	PRJNA670925	SAMN16523471	B-3	RNA-Seq	NextSeq 500	PAIRED	cDNA	2745201475	Brain	BA9	Homo sapiens	68	45	M	23	42	3	Huntington	HD	1	Huntington disease	C2
SRR12884064	PRJNA670925	SAMN16523470	B-3	RNA-Seq	NextSeq 500	PAIRED	cDNA	2491018766	Brain	BA9	Homo sapiens	59	35	M	24	46	3	Huntington	HD	1	Huntington disease	C-1
SRR12884065	PRJNA670925	SAMN16523469	B-3	RNA-Seq	NextSeq 500	PAIRED	cDNA	2307545783	Brain	BA9	Homo sapiens	68	52	M	16	42	3	Huntington	HD	1	Huntington disease	C2
SRR12884066	PRJNA670925	SAMN16523468	B-3	RNA-Seq	NextSeq 500	PAIRED	cDNA	2639551012	Brain	BA9	Homo sapiens	48	38	M	10	45	4	Huntington	HD	1	Huntington disease	C-1
SRR12884067	PRJNA670925	SAMN16523467	B-3	RNA-Seq	NextSeq 500	PAIRED	cDNA	2897241560	Brain	BA9	Homo sapiens	56	41	F	15	43	3	Huntington	HD	1	Huntington disease	C1
SRR12884068	PRJNA670925	SAMN16523464	B-3	RNA-Seq	NextSeq 500	PAIRED	cDNA	2122938401	Brain	BA9	Homo sapiens	68	58	M	10	42	2	Huntington	HD	1	Huntington disease	C2
SRR12884069	PRJNA670925	SAMN16523463	B-3	RNA-Seq	NextSeq 500	PAIRED	cDNA	3895255660	Brain	BA9	Homo sapiens	54	42	M	12	45	3	Huntington	HD	1	Huntington disease	C2
SRR12884070	PRJNA670925	SAMN16523462	B-3	RNA-Seq	NextSeq 500	PAIRED	cDNA	2748643956	Brain	BA9	Homo sapiens	52	40	F	12	46	3	Huntington	HD	1	Huntington disease	C2
SRR12884071	PRJNA670925	SAMN16523448	B-3	RNA-Seq	NextSeq 500	PAIRED	cDNA	3169780271	Brain	BA9	Homo sapiens	65	55	F	10	43	3	Huntington	HD	1	Huntington disease	C2
SRR12884072	PRJNA670925	SAMN16523447	B-3	RNA-Seq	NextSeq 500	PAIRED	cDNA	2192382122	Brain	BA9	Homo sapiens	51	33	M	18	51	4	Huntington	HD	1	Huntington disease	C2
SRR12884073	PRJNA670925	SAMN16523446	B-3	RNA-Seq	NextSeq 500	PAIRED	cDNA	2096611769	Brain	BA9	Homo sapiens	56	NA	F	15.7	45	3	Huntington	HD	1	Huntington disease	C2
SRR12884074	PRJNA670925	SAMN16523445	B-3	RNA-Seq	NextSeq 500	PAIRED	cDNA	2552277783	Brain	BA9	Homo sapiens	67	40	F	27	44	4	Huntington	HD	1	Huntington disease	C2
SRR12884075	PRJNA670925	SAMN16523444	B-3	RNA-Seq	NextSeq 500	PAIRED	cDNA	2568978810	Brain	BA9	Homo sapiens	61	35	F	26	45	4	Huntington	HD	1	Huntington disease	C2
SRR12884076	PRJNA670925	SAMN16523443	B-3	RNA-Seq	NextSeq 500	PAIRED	cDNA	2458807957	Brain	BA9	Homo sapiens	75	50	F	25	43	3	Huntington	HD	1	Huntington disease	C2
SRR12884077	PRJNA670925	SAMN16523442	B-3	RNA-Seq	NextSeq 500	PAIRED	cDNA	2464061703	Brain	BA9	Homo sapiens	61	49	F	12	43	3	Huntington	HD	1	Huntington disease	C2
SRR12884078	PRJNA670925	SAMN16523479	B-3	RNA-Seq	NextSeq 500	PAIRED	cDNA	2836900811	Brain	BA9	Homo sapiens	68	60	M	8	42	2	Huntington	HD	1	Huntington disease	C0
SRR12884079	PRJNA670925	SAMN16523478	B-3	RNA-Seq	NextSeq 500	PAIRED	cDNA	2650251162	Brain	BA9	Homo sapiens	61	36	M	25	45	4	Huntington	HD	1	Huntington disease	C2
SRR12884080	PRJNA670925	SAMN16523477	B-3	RNA-Seq	NextSeq 500	PAIRED	cDNA	3017515032	Brain	BA9	Homo sapiens	48	42	M	6	44	3	Huntington	HD	1	Huntington disease	C2
SRR12884081	PRJNA670925	SAMN16523494	B-3	RNA-Seq	NextSeq 500	PAIRED	cDNA	2456637425	Brain	BA9	Homo sapiens	63	40	F	23	45	3	Huntington	HD	1	Huntington disease	C2
SRR12884082	PRJNA670925	SAMN16523493	B-3	RNA-Seq	NextSeq 500	PAIRED	cDNA	3067819727	Brain	BA9	Homo sapiens	76	NA	F	20.2	43	3	Huntington	HD	1	Huntington disease	C2
SRR12884083	PRJNA670925	SAMN16523492	B-3	RNA-Seq	NextSeq 500	PAIRED	cDNA	2327651589	Brain	BA9	Homo sapiens	69	50	M	19	42	3	Huntington	HD	1	Huntington disease	C2
SRR12884084	PRJNA670925	SAMN16523491	B-3	RNA-Seq	NextSeq 500	PAIRED	cDNA	1998095259	Brain	BA9	Homo sapiens	67	52	F	15	43	3	Huntington	HD	1	Huntington disease	C2
SRR12884085	PRJNA670925	SAMN16523490	B-3	RNA-Seq	NextSeq 500	PAIRED	cDNA	2203761749	Brain	BA9	Homo sapiens	52	NA	F	15.9	47	3	Huntington	HD	1	Huntington disease	C2
SRR12884086	PRJNA670925	SAMN16523489	B-3	RNA-Seq	NextSeq 500	PAIRED	cDNA	2025053833	Brain	BA9	Homo sapiens	68	50	F	18	43	2	Huntington	HD	1	Huntington disease	C2
SRR12884087	PRJNA670925	SAMN16523488	B-3	RNA-Seq	NextSeq 500	PAIRED	cDNA	2377500270	Brain	BA9	Homo sapiens	55	NA	M	19.4	45	4	Huntington	HD	1	Huntington disease	C2
SRR12884088	PRJNA670925	SAMN16523487	B-3	RNA-Seq	NextSeq 500	PAIRED	cDNA	2710606094	Brain	BA9	Homo sapiens	38	24	F	14	50	4	Huntington	HD	1	Huntington disease	C2
SRR12884089	PRJNA670925	SAMN16523486	B-3	RNA-Seq	NextSeq 500	PAIRED	cDNA	1996614556	Brain	BA9	Homo sapiens	42	NA	F	15.1	50	3	Huntington	HD	1	Huntington disease	C2
SRR12884090	PRJNA670925	SAMN16523485	B-3	RNA-Seq	NextSeq 500	PAIRED	cDNA	2468138044	Brain	BA9	Homo sapiens	67	48	F	19	43	3	Huntington	HD	1	Huntington disease	C2
SRR12884091	PRJNA670925	SAMN16523484	B-3	RNA-Seq	NextSeq 500	PAIRED	cDNA	2688676663	Brain	BA9	Homo sapiens	50	33	M	17	47	3	Huntington	HD	1	Huntington disease	C2
SRR12884092	PRJNA670925	SAMN16523496	B-3	RNA-Seq	NextSeq 500	PAIRED	cDNA	2233634584	Brain	BA9	Homo sapiens	60	35	F	25	45	3	Huntington	HD	1	Huntington disease	C2
SRR12884093	PRJNA670925	SAMN16523495	B-3	RNA-Seq	NextSeq 500	PAIRED	cDNA	2442932334	Brain	BA9	Homo sapiens	72	50	F	22	44	3	Huntington	HD	1	Huntington disease	C0
SRR12884094	PRJNA670925	SAMN16523441	B-3	RNA-Seq	NextSeq 500	PAIRED	cDNA	2465955836	Brain	BA9	Homo sapiens	84	NA	F	23.6	43	3	Huntington	HD	1	Huntington disease	C2
SRR12884095	PRJNA670925	SAMN16523440	B-3	RNA-Seq	NextSeq 500	PAIRED	cDNA	2970906049	Brain	BA9	Homo sapiens	48	36	M	12	46	3	Huntington	HD	1	Huntington disease	C2
SRR12884096	PRJNA670925	SAMN16523439	B-3	RNA-Seq	NextSeq 500	PAIRED	cDNA	4100911885	Brain	BA9	Homo sapiens	74	NA	F	23.6	43	4	Huntington	HD	1	Huntington disease	C2
SRR12884097	PRJNA670925	SAMN16523438	B-3	RNA-Seq	NextSeq 500	PAIRED	cDNA	2680794944	Brain	BA9	Homo sapiens	51	45	M	6	45	3	Huntington	HD	1	Huntington disease	C2
SRR12884098	PRJNA670925	SAMN16523437	B-3	RNA-Seq	NextSeq 500	PAIRED	cDNA	2797854465	Brain	BA9	Homo sapiens	54	45	F	9	43	3	Huntington	HD	1	Huntington disease	C2
SRR12884099	PRJNA670925	SAMN16523436	B-3	RNA-Seq	NextSeq 500	PAIRED	cDNA	3460592311	Brain	BA9	Homo sapiens	78	70	M	8	40	2	Huntington	HD	1	Huntington disease	C0
SRR12884100	PRJNA670925	SAMN16523435	B-3	RNA-Seq	NextSeq 500	PAIRED	cDNA	2689877739	Brain	BA9	Homo sapiens	50	27	M	23	48	4	Huntington	HD	1	Huntington disease	C2
SRR12884101	PRJNA670925	SAMN16523434	B-3	RNA-Seq	NextSeq 500	PAIRED	cDNA	2623750751	Brain	BA9	Homo sapiens	48	NA	M	18.6	49	4	Huntington	HD	1	Huntington disease	C2
SRR12884102	PRJNA670925	SAMN16523433	B-3	RNA-Seq	NextSeq 500	PAIRED	cDNA	2736415221	Brain	BA9	Homo sapiens	45	NA	F	17.5	50	4	Huntington	HD	1	Huntington disease	C2
SRR12884103	PRJNA670925	SAMN16523432	B-3	RNA-Seq	NextSeq 500	PAIRED	cDNA	2334803129	Brain	BA9	Homo sapiens	75	60	M	15	42	3	Huntington	HD	1	Huntington disease	C2
SRR12884104	PRJNA670925	SAMN16523431	B-3	RNA-Seq	NextSeq 500	PAIRED	cDNA	3091512913	Brain	BA9	Homo sapiens	80	50	F	30	43	3	Huntington	HD	1	Huntington disease	C0
SRR12884105	PRJNA670925	SAMN16523430	B-3	RNA-Seq	NextSeq 500	PAIRED	cDNA	2593448046	Brain	BA9	Homo sapiens	56	40	F	16	43	4	Huntington	HD	1	Huntington disease	C2
SRR12884106	PRJNA670925	SAMN16523429	B-3	RNA-Seq	NextSeq 500	PAIRED	cDNA	2936875521	Brain	BA9	Homo sapiens	49	20	F	29	48	4	Huntington	HD	1	Huntington disease	C2
SRR12884107	PRJNA670925	SAMN16523428	B-3	RNA-Seq	NextSeq 500	PAIRED	cDNA	3168606206	Brain	BA9	Homo sapiens	50	29	F	21	49	4	Huntington	HD	1	Huntington disease	C2
SRR12884108	PRJNA670925	SAMN16523427	B-3	RNA-Seq	NextSeq 500	PAIRED	cDNA	2420225453	Brain	BA9	Homo sapiens	45	31	F	14	50	4	Huntington	HD	1	Huntington disease	C2
SRR12884109	PRJNA670925	SAMN16523426	B-3	RNA-Seq	NextSeq 500	PAIRED	cDNA	2750349872	Brain	BA9	Homo sapiens	53	38	M	15	48	4	Huntington	HD	1	Huntington disease	C2
SRR12884110	PRJNA670925	SAMN16523425	B-3	RNA-Seq	NextSeq 500	PAIRED	cDNA	2936709177	Brain	BA9	Homo sapiens	55	44	F	11	45	3	Huntington	HD	1	Huntington disease	C2
SRR12884111	PRJNA670925	SAMN16523424	B-3	RNA-Seq	NextSeq 500	PAIRED	cDNA	3059190177	Brain	BA9	Homo sapiens	50	NA	M	17	48	4	Huntington	HD	1	Huntington disease	C2
SRR12884112	PRJNA670925	SAMN16523423	B-3	RNA-Seq	NextSeq 500	PAIRED	cDNA	2716124717	Brain	BA9	Homo sapiens	62	53	M	9	42	3	Huntington	HD	1	Huntington disease	C2
SRR12884113	PRJNA670925	SAMN16523459	B-3	RNA-Seq	NextSeq 500	PAIRED	cDNA	2215026915	Brain	BA9	Homo sapiens	45	NA	F	19.5	46	4	Huntington	HD	1	Huntington disease	C2
SRR12884114	PRJNA670925	SAMN16523458	B-3	RNA-Seq	NextSeq 500	PAIRED	cDNA	2875505681	Brain	BA9	Homo sapiens	45	NA	M	17.3	50	3	Huntington	HD	1	Huntington disease	C2
SRR12884115	PRJNA670925	SAMN16523454	B-3	RNA-Seq	NextSeq 500	PAIRED	cDNA	2685892246	Brain	BA9	Homo sapiens	53	42	M	11	45	3	Huntington	HD	1	Huntington disease	C2
SRR12884116	PRJNA670925	SAMN16523453	B-3	RNA-Seq	NextSeq 500	PAIRED	cDNA	3129750603	Brain	BA9	Homo sapiens	52	NA	M	21.6	48	4	Huntington	HD	1	Huntington disease	C2
SRR12884117	PRJNA670925	SAMN16523452	B-3	RNA-Seq	NextSeq 500	PAIRED	cDNA	2356613971	Brain	BA9	Homo sapiens	36	NA	M	15.3	50	3	Huntington	HD	1	Huntington disease	C2
SRR12884118	PRJNA670925	SAMN16523457	B-3	RNA-Seq	NextSeq 500	PAIRED	cDNA	2810014628	Brain	BA9	Homo sapiens	54	40	M	14	46	4	Huntington	HD	1	Huntington disease	C2
SRR12884119	PRJNA670925	SAMN16523456	B-3	RNA-Seq	NextSeq 500	PAIRED	cDNA	2511095426	Brain	BA9	Homo sapiens	54	25	F	29	45	4	Huntington	HD	1	Huntington disease	C2
SRR12884120	PRJNA670925	SAMN16523455	B-3	RNA-Seq	NextSeq 500	PAIRED	cDNA	2103316297	Brain	BA9	Homo sapiens	83	NA	F	27.4	41	4	Huntington	HD	1	Huntington disease	C2
SRR12884121	PRJNA670925	SAMN16523451	B-3	RNA-Seq	NextSeq 500	PAIRED	cDNA	2322746351	Brain	BA9	Homo sapiens	74	45	M	29	41	3	Huntington	HD	1	Huntington disease	C2
SRR12884122	PRJNA670925	SAMN16523450	B-3	RNA-Seq	NextSeq 500	PAIRED	cDNA	2676598567	Brain	BA9	Homo sapiens	54	32	M	22	46	4	Huntington	HD	1	Huntington disease	C2
SRR12884123	PRJNA670925	SAMN16523449	B-3	RNA-Seq	NextSeq 500	PAIRED	cDNA	2801697474	Brain	BA9	Homo sapiens	74	55	M	19	41	3	Huntington	HD	1	Huntington disease	C2
SRR12884124	PRJNA670925	SAMN16523497	B-3	RNA-Seq	NextSeq 500	PAIRED	cDNA	2698103491	Brain	BA9	Homo sapiens	51	38	F	13	44	3	Huntington	HD	1	Huntington disease	C2
SRR12884125	PRJNA670925	SAMN16523461	B-3	RNA-Seq	NextSeq 500	PAIRED	cDNA	2211511256	Brain	BA9	Homo sapiens	60	NA	M	17.6	44	3	Huntington	HD	1	Huntington disease	C2
SRR12884126	PRJNA670925	SAMN16523460	B-3	RNA-Seq	NextSeq 500	PAIRED	cDNA	2583582129	Brain	BA9	Homo sapiens	62	47	M	15	44	3	Huntington	HD	1	Huntington disease	C2
SRR12884127	PRJNA670925	SAMN16523501	B-3	RNA-Seq	NextSeq 500	PAIRED	cDNA	2673165863	Brain	BA9	Homo sapiens	40	25	F	15	50	3	Huntington	HD	1	Huntington disease	C2
SRR12884128	PRJNA670925	SAMN16523500	B-3	RNA-Seq	NextSeq 500	PAIRED	cDNA	2607789497	Brain	BA9	Homo sapiens	52	40	M	12	45	3	Huntington	HD	1	Huntington disease	C2
SRR12884129	PRJNA670925	SAMN16523499	B-3	RNA-Seq	NextSeq 500	PAIRED	cDNA	2586483333	Brain	BA9	Homo sapiens	56	NA	F	21.3	47	3	Huntington	HD	1	Huntington disease	C2
SRR12884130	PRJNA670925	SAMN16523498	B-3	RNA-Seq	NextSeq 500	PAIRED	cDNA	2486814201	Brain	BA9	Homo sapiens	47	NA	F	16.1	50	3	Huntington	HD	1	Huntington disease	C2
SRR12884131	PRJNA670925	SAMN16523483	B-3	RNA-Seq	NextSeq 500	PAIRED	cDNA	2530229793	Brain	BA9	Homo sapiens	71	43	F	28	42	3	Huntington	HD	1	Huntington disease	C2
SRR12884132	PRJNA670925	SAMN16523482	B-3	RNA-Seq	NextSeq 500	PAIRED	cDNA	2487493552	Brain	BA9	Homo sapiens	62	NA	M	19.1	42	3	Huntington	HD	1	Huntington disease	C2
SRR12884133	PRJNA670925	SAMN16523481	B-3	RNA-Seq	NextSeq 500	PAIRED	cDNA	2168279224	Brain	BA9	Homo sapiens	56	39	F	17	45	4	Huntington	HD	1	Huntington disease	C2
SRR12884134	PRJNA670925	SAMN16523480	B-3	RNA-Seq	NextSeq 500	PAIRED	cDNA	2570679464	Brain	BA9	Homo sapiens	64	NA	M	20.1	43	3	Huntington	HD	1	Huntington disease	C2
SRR12884135	PRJNA670925	SAMN16523530	B-3	RNA-Seq	NextSeq 500	PAIRED	cDNA	2683399932	Brain	BA9	Homo sapiens	71	45	M	26	41	3	Huntington	HD	1	Huntington disease	C2
SRR12884136	PRJNA670925	SAMN16523529	B-3	RNA-Seq	NextSeq 500	PAIRED	cDNA	2338895825	Brain	BA9	Homo sapiens	44	30	F	14	45	3	Huntington	HD	1	Huntington disease	C2
SRR12884137	PRJNA670925	SAMN16523528	B-3	RNA-Seq	NextSeq 500	PAIRED	cDNA	2896370609	Brain	BA9	Homo sapiens	65	47	F	18	44	NA	Huntington	HD	1	Huntington disease	C2
SRR12884138	PRJNA670925	SAMN16523527	B-3	RNA-Seq	NextSeq 500	PAIRED	cDNA	2750309761	Brain	BA9	Homo sapiens	51	35	M	16	48	3	Huntington	HD	1	Huntington disease	C2
SRR12884139	PRJNA670925	SAMN16523519	B-3	RNA-Seq	NextSeq 500	PAIRED	cDNA	2664724796	Brain	BA9	Homo sapiens	44	33	F	11	49	4	Huntington	HD	1	Huntington disease	C2
SRR12884140	PRJNA670925	SAMN16523518	B-3	RNA-Seq	NextSeq 500	PAIRED	cDNA	2944781351	Brain	BA9	Homo sapiens	51	39	F	12	46	3	Huntington	HD	1	Huntington disease	C2
SRR12884141	PRJNA670925	SAMN16523517	B-3	RNA-Seq	NextSeq 500	PAIRED	cDNA	2574083242	Brain	BA9	Homo sapiens	56	NA	F	16.9	44	3	Huntington	HD	1	Huntington disease	C2
SRR12884142	PRJNA670925	SAMN16523516	B-3	RNA-Seq	NextSeq 500	PAIRED	cDNA	2923444565	Brain	BA9	Homo sapiens	72	NA	F	22.3	43	3	Huntington	HD	1	Huntington disease	C2
SRR12884143	PRJNA670925	SAMN16523515	B-3	RNA-Seq	NextSeq 500	PAIRED	cDNA	2089123297	Brain	BA9	Homo sapiens	65	50	F	15	44	3	Huntington	HD	1	Huntington disease	C2
SRR12884144	PRJNA670925	SAMN16523514	B-3	RNA-Seq	NextSeq 500	PAIRED	cDNA	2088934040	Brain	BA9	Homo sapiens	77	50	M	27	42	4	Huntington	HD	1	Huntington disease	C2
SRR12884145	PRJNA670925	SAMN16523513	B-3	RNA-Seq	NextSeq 500	PAIRED	cDNA	2529276839	Brain	BA9	Homo sapiens	41	35	F	6	47	3	Huntington	HD	1	Huntington disease	C2
SRR12884146	PRJNA670925	SAMN16523512	B-3	RNA-Seq	NextSeq 500	PAIRED	cDNA	2558903383	Brain	BA9	Homo sapiens	39	NA	F	13.8	46	3	Huntington	HD	1	Huntington disease	C2
SRR12884147	PRJNA670925	SAMN16523511	B-3	RNA-Seq	NextSeq 500	PAIRED	cDNA	2431951361	Brain	BA9	Homo sapiens	48	NA	M	16.8	48	3	Huntington	HD	1	Huntington disease	C2
SRR12884148	PRJNA670925	SAMN16523510	B-3	RNA-Seq	NextSeq 500	PAIRED	cDNA	2820387748	Brain	BA9	Homo sapiens	53	36	F	17	42	3	Huntington	HD	1	Huntington disease	C2
SRR12884149	PRJNA670925	SAMN16523509	B-3	RNA-Seq	NextSeq 500	PAIRED	cDNA	2484170894	Brain	BA9	Homo sapiens	42	28	F	14	50	3	Huntington	HD	1	Huntington disease	C2
SRR12884150	PRJNA670925	SAMN16523508	B-3	RNA-Seq	NextSeq 500	PAIRED	cDNA	3154645049	Brain	BA9	Homo sapiens	49	25	M	24	47	3	Huntington	HD	1	Huntington disease	C2
SRR12884151	PRJNA670925	SAMN16523507	B-3	RNA-Seq	NextSeq 500	PAIRED	cDNA	2291499321	Brain	BA9	Homo sapiens	57	43	F	14	44	3	Huntington	HD	1	Huntington disease	C2
SRR12884152	PRJNA670925	SAMN16523506	B-3	RNA-Seq	NextSeq 500	PAIRED	cDNA	1763811204	Brain	BA9	Homo sapiens	53	NA	M	19.9	46	4	Huntington	HD	1	Huntington disease	C2
SRR12884153	PRJNA670925	SAMN16523505	B-3	RNA-Seq	NextSeq 500	PAIRED	cDNA	2720730284	Brain	BA9	Homo sapiens	53	38	M	15	46	4	Huntington	HD	1	Huntington disease	C2
SRR12884154	PRJNA670925	SAMN16523504	B-3	RNA-Seq	NextSeq 500	PAIRED	cDNA	3265197917	Brain	BA9	Homo sapiens	55	NA	F	20.4	46	4	Huntington	HD	1	Huntington disease	C2
SRR12884156	PRJNA670925	SAMN16523502	B-3	RNA-Seq	NextSeq 500	PAIRED	cDNA	2525246635	Brain	BA9	Homo sapiens	57	NA	M	16.1	46	3	Huntington	HD	1	Huntington disease	C2
ERR10851965	PRJEB59710	SAMEA112484870	B-4	RNA-Seq	Illumina HiSeq 2500	PAIRED	PCR	6463440836	Brain	Frontal lobe	Homo sapiens	91	NA	M	NA	NA	NA	Control	CTRL	0	Unmatched Control	C0
ERR10851967	PRJEB59710	SAMEA112484872	B-4	RNA-Seq	Illumina HiSeq 2500	PAIRED	PCR	4236711694	Brain	Frontal lobe	Homo sapiens	76	NA	F	NA	NA	NA	Control	CTRL	1	Age-matched Control	C-1
ERR10851972	PRJEB59710	SAMEA112484877	B-4	RNA-Seq	Illumina HiSeq 2500	PAIRED	PCR	5609896012	Brain	Frontal lobe	Homo sapiens	89	NA	F	NA	NA	NA	Control	CTRL	0	Unmatched Control	C0
ERR10851973	PRJEB59710	SAMEA112484878	B-4	RNA-Seq	Illumina HiSeq 2500	PAIRED	PCR	6872855302	Brain	Frontal lobe	Homo sapiens	88	NA	M	NA	NA	NA	Control	CTRL	0	Unmatched Control	C0
ERR10851975	PRJEB59710	SAMEA112484880	B-4	RNA-Seq	Illumina HiSeq 2500	PAIRED	PCR	6215644531	Brain	Frontal lobe	Homo sapiens	84	NA	F	NA	NA	NA	Control	CTRL	0	Unmatched Control	C0
ERR10851976	PRJEB59710	SAMEA112484881	B-4	RNA-Seq	Illumina HiSeq 2500	PAIRED	PCR	5388317280	Brain	Frontal lobe	Homo sapiens	87	NA	F	NA	NA	NA	Control	CTRL	0	Unmatched Control	C0
SRR1424659	PRJNA253002	SAMN02866065	B-5	RNA-Seq	Illumina HiSeq 2000	SINGLE	cDNA	3361333064	Brain	BA9	Homo sapiens	30	NA	M	NA	NA	NA	Control	CTRL	1	Age-matched Control	C1
SRR1424668	PRJNA253002	SAMN02866069	B-5	RNA-Seq	Illumina HiSeq 2000	SINGLE	cDNA	3283281123	Brain	BA9	Homo sapiens	42	NA	M	NA	NA	NA	Control	CTRL	1	Age-matched Control	C1
SRR1424681	PRJNA253002	SAMN02866074	B-5	RNA-Seq	Illumina HiSeq 2000	SINGLE	cDNA	3783875111	Brain	BA9	Homo sapiens	33	NA	M	NA	NA	NA	Control	CTRL	1	Age-matched Control	C1
SRR1424690	PRJNA253002	SAMN02866084	B-5	RNA-Seq	Illumina HiSeq 2000	SINGLE	cDNA	2285688158	Brain	BA9	Homo sapiens	49	NA	M	NA	NA	NA	Control	CTRL	1	Age-matched Control	C1
SRR1424706	PRJNA253002	SAMN02866097	B-5	RNA-Seq	Illumina HiSeq 2000	SINGLE	cDNA	3921040748	Brain	BA9	Homo sapiens	48	NA	M	NA	NA	NA	Control	CTRL	1	Age-matched Control	C1
SRR9854867	PRJNA557205	SAMN12390707	B-6	RNA-Seq	NextSeq 500	SINGLE	cDNA	426690439	Brain	Prefrontal cortex	Homo sapiens	79	NA	F	NA	NA	NA	Control	CTRL	0	Unmatched Control	C0
SRR9854868	PRJNA557205	SAMN12390707	B-6	RNA-Seq	NextSeq 500	SINGLE	cDNA	189148829	Brain	Prefrontal cortex	Homo sapiens	79	NA	F	NA	NA	NA	Control	CTRL	0	Unmatched Control	C0
SRR9854869	PRJNA557205	SAMN12390707	B-6	RNA-Seq	NextSeq 500	SINGLE	cDNA	354073638	Brain	Prefrontal cortex	Homo sapiens	79	NA	F	NA	NA	NA	Control	CTRL	0	Unmatched Control	C0
SRR9854870	PRJNA557205	SAMN12390707	B-6	RNA-Seq	NextSeq 500	SINGLE	cDNA	243363190	Brain	Prefrontal cortex	Homo sapiens	79	NA	F	NA	NA	NA	Control	CTRL	0	Unmatched Control	C0
SRR9854871	PRJNA557205	SAMN12390703	B-6	RNA-Seq	NextSeq 500	SINGLE	cDNA	336753980	Brain	Prefrontal cortex	Homo sapiens	82	NA	M	NA	NA	NA	Control	CTRL	0	Unmatched Control	C0
SRR9854872	PRJNA557205	SAMN12390703	B-6	RNA-Seq	NextSeq 500	SINGLE	cDNA	309469550	Brain	Prefrontal cortex	Homo sapiens	82	NA	M	NA	NA	NA	Control	CTRL	0	Unmatched Control	C0
SRR9854873	PRJNA557205	SAMN12390703	B-6	RNA-Seq	NextSeq 500	SINGLE	cDNA	326512215	Brain	Prefrontal cortex	Homo sapiens	82	NA	M	NA	NA	NA	Control	CTRL	0	Unmatched Control	C0
SRR9854874	PRJNA557205	SAMN12390703	B-6	RNA-Seq	NextSeq 500	SINGLE	cDNA	217216085	Brain	Prefrontal cortex	Homo sapiens	82	NA	M	NA	NA	NA	Control	CTRL	0	Unmatched Control	C0
SRR9854875	PRJNA557205	SAMN12390706	B-6	RNA-Seq	NextSeq 500	SINGLE	cDNA	399013323	Brain	Prefrontal cortex	Homo sapiens	70	NA	M	NA	NA	NA	Control	CTRL	1	Age-matched Control	C0
SRR9854876	PRJNA557205	SAMN12390706	B-6	RNA-Seq	NextSeq 500	SINGLE	cDNA	219667107	Brain	Prefrontal cortex	Homo sapiens	70	NA	M	NA	NA	NA	Control	CTRL	0	Unmatched Control	C0
SRR9854877	PRJNA557205	SAMN12390706	B-6	RNA-Seq	NextSeq 500	SINGLE	cDNA	341799278	Brain	Prefrontal cortex	Homo sapiens	70	NA	M	NA	NA	NA	Control	CTRL	1	Age-matched Control	C0
SRR9854878	PRJNA557205	SAMN12390706	B-6	RNA-Seq	NextSeq 500	SINGLE	cDNA	230082155	Brain	Prefrontal cortex	Homo sapiens	70	NA	M	NA	NA	NA	Control	CTRL	1	Age-matched Control	C0
SRR9854879	PRJNA557205	SAMN12390705	B-6	RNA-Seq	NextSeq 500	SINGLE	cDNA	308153704	Brain	Prefrontal cortex	Homo sapiens	77	NA	M	NA	NA	NA	Control	CTRL	0	Unmatched Control	C-1
SRR9854880	PRJNA557205	SAMN12390705	B-6	RNA-Seq	NextSeq 500	SINGLE	cDNA	335766180	Brain	Prefrontal cortex	Homo sapiens	77	NA	M	NA	NA	NA	Control	CTRL	1	Age-matched Control	C-1
SRR9854881	PRJNA557205	SAMN12390705	B-6	RNA-Seq	NextSeq 500	SINGLE	cDNA	321470612	Brain	Prefrontal cortex	Homo sapiens	77	NA	M	NA	NA	NA	Control	CTRL	1	Age-matched Control	C-1
SRR9854882	PRJNA557205	SAMN12390705	B-6	RNA-Seq	NextSeq 500	SINGLE	cDNA	216232120	Brain	Prefrontal cortex	Homo sapiens	77	NA	M	NA	NA	NA	Control	CTRL	1	Age-matched Control	C-1
SRR9854883	PRJNA557205	SAMN12390704	B-6	RNA-Seq	NextSeq 500	SINGLE	cDNA	425916869	Brain	Prefrontal cortex	Homo sapiens	73	NA	M	NA	NA	NA	Control	CTRL	1	Age-matched Control	C0
SRR9854884	PRJNA557205	SAMN12390704	B-6	RNA-Seq	NextSeq 500	SINGLE	cDNA	189089237	Brain	Prefrontal cortex	Homo sapiens	73	NA	M	NA	NA	NA	Control	CTRL	0	Unmatched Control	C0
SRR9854885	PRJNA557205	SAMN12390704	B-6	RNA-Seq	NextSeq 500	SINGLE	cDNA	354032452	Brain	Prefrontal cortex	Homo sapiens	73	NA	M	NA	NA	NA	Control	CTRL	0	Unmatched Control	C0
SRR9854886	PRJNA557205	SAMN12390704	B-6	RNA-Seq	NextSeq 500	SINGLE	cDNA	239910514	Brain	Prefrontal cortex	Homo sapiens	73	NA	M	NA	NA	NA	Control	CTRL	0	Unmatched Control	C0
SRR9854887	PRJNA557205	SAMN12390702	B-6	RNA-Seq	NextSeq 500	SINGLE	cDNA	380822780	Brain	Prefrontal cortex	Homo sapiens	73	NA	M	NA	NA	NA	Control	CTRL	0	Unmatched Control	C-1
SRR9854888	PRJNA557205	SAMN12390702	B-6	RNA-Seq	NextSeq 500	SINGLE	cDNA	236362425	Brain	Prefrontal cortex	Homo sapiens	73	NA	M	NA	NA	NA	Control	CTRL	0	Unmatched Control	C-1
SRR9854889	PRJNA557205	SAMN12390702	B-6	RNA-Seq	NextSeq 500	SINGLE	cDNA	316564729	Brain	Prefrontal cortex	Homo sapiens	73	NA	M	NA	NA	NA	Control	CTRL	0	Unmatched Control	C-1
SRR9854890	PRJNA557205	SAMN12390702	B-6	RNA-Seq	NextSeq 500	SINGLE	cDNA	210823638	Brain	Prefrontal cortex	Homo sapiens	73	NA	M	NA	NA	NA	Control	CTRL	1	Age-matched Control	C-1
SRR9854891	PRJNA557205	SAMN12390701	B-6	RNA-Seq	NextSeq 500	SINGLE	cDNA	446585212	Brain	Prefrontal cortex	Homo sapiens	68	NA	M	NA	NA	NA	Control	CTRL	1	Age-matched Control	C0
SRR9854892	PRJNA557205	SAMN12390701	B-6	RNA-Seq	NextSeq 500	SINGLE	cDNA	174473536	Brain	Prefrontal cortex	Homo sapiens	68	NA	M	NA	NA	NA	Control	CTRL	1	Age-matched Control	C0
SRR9854893	PRJNA557205	SAMN12390701	B-6	RNA-Seq	NextSeq 500	SINGLE	cDNA	344154207	Brain	Prefrontal cortex	Homo sapiens	68	NA	M	NA	NA	NA	Control	CTRL	1	Age-matched Control	C0
SRR9854894	PRJNA557205	SAMN12390701	B-6	RNA-Seq	NextSeq 500	SINGLE	cDNA	233743605	Brain	Prefrontal cortex	Homo sapiens	68	NA	M	NA	NA	NA	Control	CTRL	1	Age-matched Control	C0
SRR9854895	PRJNA557205	SAMN12390700	B-6	RNA-Seq	NextSeq 500	SINGLE	cDNA	297685662	Brain	Prefrontal cortex	Homo sapiens	68	NA	M	NA	NA	NA	Control	CTRL	1	Age-matched Control	C1
SRR9854896	PRJNA557205	SAMN12390700	B-6	RNA-Seq	NextSeq 500	SINGLE	cDNA	367009445	Brain	Prefrontal cortex	Homo sapiens	68	NA	M	NA	NA	NA	Control	CTRL	1	Age-matched Control	C1
SRR9854897	PRJNA557205	SAMN12390700	B-6	RNA-Seq	NextSeq 500	SINGLE	cDNA	341091184	Brain	Prefrontal cortex	Homo sapiens	68	NA	M	NA	NA	NA	Control	CTRL	1	Age-matched Control	C1
SRR9854898	PRJNA557205	SAMN12390700	B-6	RNA-Seq	NextSeq 500	SINGLE	cDNA	225777269	Brain	Prefrontal cortex	Homo sapiens	68	NA	M	NA	NA	NA	Control	CTRL	1	Age-matched Control	C1
SRR9854899	PRJNA557205	SAMN12390699	B-6	RNA-Seq	NextSeq 500	SINGLE	cDNA	346914273	Brain	Prefrontal cortex	Homo sapiens	84	NA	M	NA	NA	NA	Control	CTRL	1	Age-matched Control	C0
SRR9854900	PRJNA557205	SAMN12390699	B-6	RNA-Seq	NextSeq 500	SINGLE	cDNA	283288758	Brain	Prefrontal cortex	Homo sapiens	84	NA	M	NA	NA	NA	Control	CTRL	0	Unmatched Control	C0
SRR9854901	PRJNA557205	SAMN12390699	B-6	RNA-Seq	NextSeq 500	SINGLE	cDNA	326458225	Brain	Prefrontal cortex	Homo sapiens	84	NA	M	NA	NA	NA	Control	CTRL	0	Unmatched Control	C0
SRR9854902	PRJNA557205	SAMN12390699	B-6	RNA-Seq	NextSeq 500	SINGLE	cDNA	220117677	Brain	Prefrontal cortex	Homo sapiens	84	NA	M	NA	NA	NA	Control	CTRL	0	Unmatched Control	C0
SRR9854903	PRJNA557205	SAMN12390698	B-6	RNA-Seq	NextSeq 500	SINGLE	cDNA	399841909	Brain	Prefrontal cortex	Homo sapiens	71	NA	M	NA	NA	NA	Control	CTRL	1	Age-matched Control	C-1
SRR9854904	PRJNA557205	SAMN12390698	B-6	RNA-Seq	NextSeq 500	SINGLE	cDNA	215732775	Brain	Prefrontal cortex	Homo sapiens	71	NA	M	NA	NA	NA	Control	CTRL	1	Age-matched Control	C-1
SRR9854905	PRJNA557205	SAMN12390698	B-6	RNA-Seq	NextSeq 500	SINGLE	cDNA	338447871	Brain	Prefrontal cortex	Homo sapiens	71	NA	M	NA	NA	NA	Control	CTRL	1	Age-matched Control	C-1
SRR9854906	PRJNA557205	SAMN12390698	B-6	RNA-Seq	NextSeq 500	SINGLE	cDNA	226767443	Brain	Prefrontal cortex	Homo sapiens	71	NA	M	NA	NA	NA	Control	CTRL	1	Age-matched Control	C-1
SRR9854907	PRJNA557205	SAMN12390717	B-6	RNA-Seq	NextSeq 500	SINGLE	cDNA	313083777	Brain	Prefrontal cortex	Homo sapiens	83	NA	M	NA	NA	NA	Control	CTRL	0	Unmatched Control	C0
SRR9854908	PRJNA557205	SAMN12390717	B-6	RNA-Seq	NextSeq 500	SINGLE	cDNA	343614695	Brain	Prefrontal cortex	Homo sapiens	83	NA	M	NA	NA	NA	Control	CTRL	0	Unmatched Control	C0
SRR9854909	PRJNA557205	SAMN12390717	B-6	RNA-Seq	NextSeq 500	SINGLE	cDNA	312530204	Brain	Prefrontal cortex	Homo sapiens	83	NA	M	NA	NA	NA	Control	CTRL	0	Unmatched Control	C0
SRR9854910	PRJNA557205	SAMN12390717	B-6	RNA-Seq	NextSeq 500	SINGLE	cDNA	206403972	Brain	Prefrontal cortex	Homo sapiens	83	NA	M	NA	NA	NA	Control	CTRL	1	Age-matched Control	C0
SRR9854911	PRJNA557205	SAMN12390716	B-6	RNA-Seq	NextSeq 500	SINGLE	cDNA	403272663	Brain	Prefrontal cortex	Homo sapiens	70	NA	M	NA	NA	NA	Control	CTRL	1	Age-matched Control	C-1
SRR9854912	PRJNA557205	SAMN12390716	B-6	RNA-Seq	NextSeq 500	SINGLE	cDNA	221915100	Brain	Prefrontal cortex	Homo sapiens	70	NA	M	NA	NA	NA	Control	CTRL	1	Age-matched Control	C-1
SRR9854913	PRJNA557205	SAMN12390716	B-6	RNA-Seq	NextSeq 500	SINGLE	cDNA	322031663	Brain	Prefrontal cortex	Homo sapiens	70	NA	M	NA	NA	NA	Control	CTRL	1	Age-matched Control	C-1
SRR9854914	PRJNA557205	SAMN12390716	B-6	RNA-Seq	NextSeq 500	SINGLE	cDNA	216585525	Brain	Prefrontal cortex	Homo sapiens	70	NA	M	NA	NA	NA	Control	CTRL	1	Age-matched Control	C-1
SRR11596845	PRJNA602538	SAMN14678583	B-7	RNA-Seq	Illumina HiSeq 2000	SINGLE	cDNA	3243717797	Brain	BA9	Homo sapiens	69	NA	NA	NA	NA	NA	Control	CTRL	1	Age-matched Control	C1
SRR11596847	PRJNA602538	SAMN14678581	B-7	RNA-Seq	Illumina HiSeq 2000	SINGLE	cDNA	1765664557	Brain	BA9	Homo sapiens	69	NA	NA	NA	NA	NA	Control	CTRL	1	Age-matched Control	C0
SRR8866867	PRJNA531456	SAMN11358695	B-8	RNA-Seq	Illumina HiSeq 2000	PAIRED	cDNA	4257932682	Brain	BA9	Homo sapiens	71	NA	F	NA	NA	NA	Control	CTRL	1	Age-matched Control	C1
SRR8866870	PRJNA531456	SAMN11358692	B-8	RNA-Seq	Illumina HiSeq 2000	PAIRED	cDNA	6922258537	Brain	BA9	Homo sapiens	89	NA	F	NA	NA	NA	Control	CTRL	0	Unmatched Control	C0
SRR8866873	PRJNA531456	SAMN11358689	B-8	RNA-Seq	Illumina HiSeq 2000	PAIRED	cDNA	10183208722	Brain	BA9	Homo sapiens	68	NA	M	NA	42	NA	Huntington	HD	1	Huntington disease	C0
SRR8866874	PRJNA531456	SAMN11358694	B-8	RNA-Seq	Illumina HiSeq 2000	PAIRED	cDNA	2894380190	Brain	BA9	Homo sapiens	56	NA	F	NA	45	NA	Huntington	HD	1	Huntington disease	C0
SRR8866875	PRJNA531456	SAMN11358688	B-8	RNA-Seq	Illumina HiSeq 2000	PAIRED	cDNA	2272815700	Brain	BA9	Homo sapiens	68	NA	M	NA	42	NA	Huntington	HD	1	Huntington disease	C0
SRR8866876	PRJNA531456	SAMN11358687	B-8	RNA-Seq	Illumina HiSeq 2000	PAIRED	cDNA	2006663070	Brain	BA9	Homo sapiens	68	NA	F	NA	43	NA	Huntington	HD	1	Huntington disease	C2
SRR8866877	PRJNA531456	SAMN11358682	B-8	RNA-Seq	Illumina HiSeq 2000	PAIRED	cDNA	2219388776	Brain	BA9	Homo sapiens	51	NA	M	NA	45	NA	Huntington	HD	1	Huntington disease	C0
SRR8866878	PRJNA531456	SAMN11358681	B-8	RNA-Seq	Illumina HiSeq 2000	PAIRED	cDNA	2752664672	Brain	BA9	Homo sapiens	78	NA	M	NA	40	NA	Huntington	HD	1	Huntington disease	C0
SRR8866889	PRJNA531456	SAMN11358683	B-8	RNA-Seq	Illumina HiSeq 2000	PAIRED	cDNA	7982675948	Brain	BA9	Homo sapiens	73	NA	M	NA	NA	NA	Control	CTRL	1	Age-matched Control	C0
SRR8866891	PRJNA531456	SAMN11358643	B-8	RNA-Seq	Illumina HiSeq 2000	PAIRED	cDNA	2379260937	Brain	BA9	Homo sapiens	91	NA	M	NA	NA	NA	Control	CTRL	0	Unmatched Control	C0
SRR8866893	PRJNA531456	SAMN11358642	B-8	RNA-Seq	Illumina HiSeq 2000	PAIRED	cDNA	4601600740	Brain	BA9	Homo sapiens	82	NA	M	NA	NA	NA	Control	CTRL	0	Unmatched Control	C0
SRR8866895	PRJNA531456	SAMN11358641	B-8	RNA-Seq	Illumina HiSeq 2000	PAIRED	cDNA	9422450070	Brain	BA9	Homo sapiens	97	NA	M	NA	NA	NA	Control	CTRL	0	Unmatched Control	C0
SRR8866899	PRJNA531456	SAMN11358640	B-8	RNA-Seq	Illumina HiSeq 2000	PAIRED	cDNA	3790564058	Brain	BA9	Homo sapiens	86	NA	M	NA	NA	NA	Control	CTRL	0	Unmatched Control	C0
SRR8866900	PRJNA531456	SAMN11358639	B-8	RNA-Seq	Illumina HiSeq 2000	PAIRED	cDNA	3957522473	Brain	BA9	Homo sapiens	91	NA	M	NA	NA	NA	Control	CTRL	0	Unmatched Control	C0
SRR8866901	PRJNA531456	SAMN11358638	B-8	RNA-Seq	Illumina HiSeq 2000	PAIRED	cDNA	4226586401	Brain	BA9	Homo sapiens	81	NA	M	NA	NA	NA	Control	CTRL	0	Unmatched Control	C0
SRR8866902	PRJNA531456	SAMN11358637	B-8	RNA-Seq	Illumina HiSeq 2000	PAIRED	cDNA	3608712118	Brain	BA9	Homo sapiens	79	NA	M	NA	NA	NA	Control	CTRL	0	Unmatched Control	C0
SRR8866903	PRJNA531456	SAMN11358636	B-8	RNA-Seq	Illumina HiSeq 2000	PAIRED	cDNA	5783349332	Brain	BA9	Homo sapiens	63	NA	M	NA	NA	NA	Control	CTRL	1	Age-matched Control	C0
SRR8866904	PRJNA531456	SAMN11358635	B-8	RNA-Seq	Illumina HiSeq 2000	PAIRED	cDNA	7836495725	Brain	BA9	Homo sapiens	66	NA	M	NA	NA	NA	Control	CTRL	1	Age-matched Control	C0
SRR8866905	PRJNA531456	SAMN11358634	B-8	RNA-Seq	Illumina HiSeq 2000	PAIRED	cDNA	5912868412	Brain	BA9	Homo sapiens	69	NA	M	NA	NA	NA	Control	CTRL	1	Age-matched Control	C0
SRR8866906	PRJNA531456	SAMN11358633	B-8	RNA-Seq	Illumina HiSeq 2000	PAIRED	cDNA	3600663585	Brain	BA9	Homo sapiens	79	NA	M	NA	NA	NA	Control	CTRL	0	Unmatched Control	C0
SRR8866907	PRJNA531456	SAMN11358598	B-8	RNA-Seq	Illumina HiSeq 2000	PAIRED	cDNA	8175661226	Brain	BA9	Homo sapiens	61	NA	M	NA	NA	NA	Control	CTRL	1	Age-matched Control	C0
SRR8866908	PRJNA531456	SAMN11358597	B-8	RNA-Seq	Illumina HiSeq 2000	PAIRED	cDNA	4176092414	Brain	BA9	Homo sapiens	58	NA	M	NA	NA	NA	Control	CTRL	1	Age-matched Control	C0
SRR8866909	PRJNA531456	SAMN11358596	B-8	RNA-Seq	Illumina HiSeq 2000	PAIRED	cDNA	4426101383	Brain	BA9	Homo sapiens	70	NA	M	NA	NA	NA	Control	CTRL	1	Age-matched Control	C0
SRR8866911	PRJNA531456	SAMN11358595	B-8	RNA-Seq	Illumina HiSeq 2000	PAIRED	cDNA	5245824248	Brain	BA9	Homo sapiens	66	NA	M	NA	NA	NA	Control	CTRL	1	Age-matched Control	C0
SRR8866912	PRJNA531456	SAMN11358594	B-8	RNA-Seq	Illumina HiSeq 2000	PAIRED	cDNA	6970914732	Brain	BA9	Homo sapiens	73	NA	M	NA	NA	NA	Control	CTRL	0	Unmatched Control	C0
SRR8866914	PRJNA531456	SAMN11358593	B-8	RNA-Seq	Illumina HiSeq 2000	PAIRED	cDNA	5237018161	Brain	BA9	Homo sapiens	60	NA	M	NA	NA	NA	Control	CTRL	1	Age-matched Control	C0
SRR8866915	PRJNA531456	SAMN11358592	B-8	RNA-Seq	Illumina HiSeq 2000	PAIRED	cDNA	3824139598	Brain	BA9	Homo sapiens	76	NA	M	NA	NA	NA	Control	CTRL	1	Age-matched Control	C0
SRR8866916	PRJNA531456	SAMN11358591	B-8	RNA-Seq	Illumina HiSeq 2000	PAIRED	cDNA	4679302272	Brain	BA9	Homo sapiens	61	NA	M	NA	NA	NA	Control	CTRL	1	Age-matched Control	C0
SRR8866917	PRJNA531456	SAMN11358590	B-8	RNA-Seq	Illumina HiSeq 2000	PAIRED	cDNA	6016813633	Brain	BA9	Homo sapiens	62	NA	M	NA	NA	NA	Control	CTRL	1	Age-matched Control	C0
SRR8866918	PRJNA531456	SAMN11358589	B-8	RNA-Seq	Illumina HiSeq 2000	PAIRED	cDNA	3829725171	Brain	BA9	Homo sapiens	69	NA	M	NA	NA	NA	Control	CTRL	1	Age-matched Control	C0
SRR8866919	PRJNA531456	SAMN11358586	B-8	RNA-Seq	Illumina HiSeq 2000	PAIRED	cDNA	3305469110	Brain	BA9	Homo sapiens	61	NA	M	NA	NA	NA	Control	CTRL	1	Age-matched Control	C0
SRR8866923	PRJNA531456	SAMN11358585	B-8	RNA-Seq	Illumina HiSeq 2000	PAIRED	cDNA	4321565524	Brain	BA9	Homo sapiens	88	NA	M	NA	NA	NA	Control	CTRL	0	Unmatched Control	C0
SRR8866925	PRJNA531456	SAMN11358584	B-8	RNA-Seq	Illumina HiSeq 2000	PAIRED	cDNA	3950762580	Brain	BA9	Homo sapiens	93	NA	M	NA	NA	NA	Control	CTRL	0	Unmatched Control	C0
SRR8866927	PRJNA531456	SAMN11358582	B-8	RNA-Seq	Illumina HiSeq 2000	PAIRED	cDNA	4566114225	Brain	BA9	Homo sapiens	57	NA	M	NA	NA	NA	Control	CTRL	1	Age-matched Control	C1
SRR8866929	PRJNA531456	SAMN11358588	B-8	RNA-Seq	Illumina HiSeq 2000	PAIRED	cDNA	4476595137	Brain	BA9	Homo sapiens	43	NA	M	NA	NA	NA	Control	CTRL	1	Age-matched Control	C1
SRR8866930	PRJNA531456	SAMN11358587	B-8	RNA-Seq	Illumina HiSeq 2000	PAIRED	cDNA	3959142866	Brain	BA9	Homo sapiens	46	NA	M	NA	NA	NA	Control	CTRL	1	Age-matched Control	C1
SRR8866931	PRJNA531456	SAMN11358675	B-8	RNA-Seq	Illumina HiSeq 2000	PAIRED	cDNA	4039895878	Brain	BA9	Homo sapiens	40	NA	M	NA	NA	NA	Control	CTRL	1	Age-matched Control	C1
SRR8866933	PRJNA531456	SAMN11358674	B-8	RNA-Seq	Illumina HiSeq 2000	PAIRED	cDNA	3891572124	Brain	BA9	Homo sapiens	44	NA	M	NA	NA	NA	Control	CTRL	1	Age-matched Control	C1
SRR8866934	PRJNA531456	SAMN11358673	B-8	RNA-Seq	Illumina HiSeq 2000	PAIRED	cDNA	3906348555	Brain	BA9	Homo sapiens	57	NA	M	NA	NA	NA	Control	CTRL	1	Age-matched Control	C1
SRR8866935	PRJNA531456	SAMN11358672	B-8	RNA-Seq	Illumina HiSeq 2000	PAIRED	cDNA	5111102709	Brain	BA9	Homo sapiens	80	NA	M	NA	NA	NA	Control	CTRL	1	Age-matched Control	C0
SRR8866936	PRJNA531456	SAMN11358671	B-8	RNA-Seq	Illumina HiSeq 2000	PAIRED	cDNA	5424474288	Brain	BA9	Homo sapiens	74	NA	M	NA	NA	NA	Control	CTRL	1	Age-matched Control	C1
SRR8866938	PRJNA531456	SAMN11358670	B-8	RNA-Seq	Illumina HiSeq 2000	PAIRED	cDNA	11323807133	Brain	BA9	Homo sapiens	69	NA	M	NA	NA	NA	Control	CTRL	1	Age-matched Control	C-1
SRR8866940	PRJNA531456	SAMN11358668	B-8	RNA-Seq	Illumina HiSeq 2000	PAIRED	cDNA	6345487629	Brain	BA9	Homo sapiens	78	NA	M	NA	NA	NA	Control	CTRL	1	Age-matched Control	C0
SRR8866941	PRJNA531456	SAMN11358667	B-8	RNA-Seq	Illumina HiSeq 2000	PAIRED	cDNA	5275903360	Brain	BA9	Homo sapiens	87	NA	M	NA	NA	NA	Control	CTRL	0	Unmatched Control	C1
SRR8866943	PRJNA531456	SAMN11358666	B-8	RNA-Seq	Illumina HiSeq 2000	PAIRED	cDNA	7652557395	Brain	BA9	Homo sapiens	86	NA	M	NA	NA	NA	Control	CTRL	0	Unmatched Control	C2
SRR8866944	PRJNA531456	SAMN11358665	B-8	RNA-Seq	Illumina HiSeq 2000	PAIRED	cDNA	8473617547	Brain	BA9	Homo sapiens	54	NA	M	NA	NA	NA	Control	CTRL	1	Age-matched Control	C1
SRR8866945	PRJNA531456	SAMN11358664	B-8	RNA-Seq	Illumina HiSeq 2000	PAIRED	cDNA	10021713380	Brain	BA9	Homo sapiens	68	NA	M	NA	NA	NA	Control	CTRL	1	Age-matched Control	C0
SRR8866946	PRJNA531456	SAMN11358663	B-8	RNA-Seq	Illumina HiSeq 2000	PAIRED	cDNA	5535356766	Brain	BA9	Homo sapiens	106	NA	M	NA	NA	NA	Control	CTRL	0	Unmatched Control	C0
SRR8866947	PRJNA531456	SAMN11358662	B-8	RNA-Seq	Illumina HiSeq 2000	PAIRED	cDNA	6367076305	Brain	BA9	Homo sapiens	52	NA	M	NA	NA	NA	Control	CTRL	1	Age-matched Control	C0
SRR8867034	PRJNA531456	SAMN11358661	B-8	RNA-Seq	Illumina HiSeq 2000	PAIRED	cDNA	5403263165	Brain	BA9	Homo sapiens	46	NA	M	NA	NA	NA	Control	CTRL	1	Age-matched Control	C1
SRR8867035	PRJNA531456	SAMN11358660	B-8	RNA-Seq	Illumina HiSeq 2000	PAIRED	cDNA	5082239117	Brain	BA9	Homo sapiens	36	NA	M	NA	NA	NA	Control	CTRL	1	Age-matched Control	C1
SRR8867036	PRJNA531456	SAMN11358659	B-8	RNA-Seq	Illumina HiSeq 2000	PAIRED	cDNA	5249369633	Brain	BA9	Homo sapiens	55	NA	M	NA	NA	NA	Control	CTRL	1	Age-matched Control	C1
SRR8867038	PRJNA531456	SAMN11358658	B-8	RNA-Seq	Illumina HiSeq 2000	PAIRED	cDNA	8422388107	Brain	BA9	Homo sapiens	57	NA	M	NA	NA	NA	Control	CTRL	1	Age-matched Control	C1
SRR8867039	PRJNA531456	SAMN11358657	B-8	RNA-Seq	Illumina HiSeq 2000	PAIRED	cDNA	5061790520	Brain	BA9	Homo sapiens	66	NA	M	NA	NA	NA	Control	CTRL	1	Age-matched Control	C1
SRR8867041	PRJNA531456	SAMN11358656	B-8	RNA-Seq	Illumina HiSeq 2000	PAIRED	cDNA	4841177524	Brain	BA9	Homo sapiens	64	NA	M	NA	NA	NA	Control	CTRL	1	Age-matched Control	C1
SRR8867044	PRJNA531456	SAMN11358654	B-8	RNA-Seq	Illumina HiSeq 2000	PAIRED	cDNA	4554138032	Brain	BA9	Homo sapiens	69	NA	M	NA	41	NA	Huntington	HD	1	Huntington disease	C2
SRR8867048	PRJNA531456	SAMN11358649	B-8	RNA-Seq	Illumina HiSeq 2000	PAIRED	cDNA	5314021207	Brain	BA9	Homo sapiens	48	NA	M	NA	48	NA	Huntington	HD	1	Huntington disease	C2
SRR8867049	PRJNA531456	SAMN11358648	B-8	RNA-Seq	Illumina HiSeq 2000	PAIRED	cDNA	4960436584	Brain	BA9	Homo sapiens	40	NA	M	NA	51	NA	Huntington	HD	1	Huntington disease	C0
SRR8867050	PRJNA531456	SAMN11358647	B-8	RNA-Seq	Illumina HiSeq 2000	PAIRED	cDNA	4023643440	Brain	BA9	Homo sapiens	72	NA	M	NA	41	NA	Huntington	HD	1	Huntington disease	C2
SRR8867052	PRJNA531456	SAMN11358646	B-8	RNA-Seq	Illumina HiSeq 2000	PAIRED	cDNA	4507079226	Brain	BA9	Homo sapiens	43	NA	M	NA	49	NA	Huntington	HD	1	Huntington disease	C2
SRR8867054	PRJNA531456	SAMN11358680	B-8	RNA-Seq	Illumina HiSeq 2000	PAIRED	cDNA	4162092856	Brain	BA9	Homo sapiens	68	NA	M	NA	42	NA	Huntington	HD	1	Huntington disease	C2
SRR8867057	PRJNA531456	SAMN11358652	B-8	RNA-Seq	Illumina HiSeq 2000	PAIRED	cDNA	4105560109	Brain	BA9	Homo sapiens	59	NA	M	NA	46	NA	Huntington	HD	1	Huntington disease	C1
SRR8867058	PRJNA531456	SAMN11358651	B-8	RNA-Seq	Illumina HiSeq 2000	PAIRED	cDNA	5322260004	Brain	BA9	Homo sapiens	68	NA	M	NA	42	NA	Huntington	HD	1	Huntington disease	C2
SRR8867059	PRJNA531456	SAMN11358650	B-8	RNA-Seq	Illumina HiSeq 2000	PAIRED	cDNA	4883926882	Brain	BA9	Homo sapiens	57	NA	M	NA	49	NA	Huntington	HD	1	Huntington disease	C-1
SRR8867060	PRJNA531456	SAMN11358679	B-8	RNA-Seq	Illumina HiSeq 2000	PAIRED	cDNA	8610219575	Brain	BA9	Homo sapiens	54	NA	M	NA	45	NA	Huntington	HD	1	Huntington disease	C1
SRR8867062	PRJNA531456	SAMN11358677	B-8	RNA-Seq	Illumina HiSeq 2000	PAIRED	cDNA	5304307086	Brain	BA9	Homo sapiens	48	NA	M	NA	44	NA	Huntington	HD	1	Huntington disease	C2
SRR8867063	PRJNA531456	SAMN11358676	B-8	RNA-Seq	Illumina HiSeq 2000	PAIRED	cDNA	4883659564	Brain	BA9	Homo sapiens	69	NA	M	NA	42	NA	Huntington	HD	1	Huntington disease	C0
SRR8867064	PRJNA531456	SAMN11358715	B-8	RNA-Seq	Illumina HiSeq 2000	PAIRED	cDNA	5445534744	Brain	BA9	Homo sapiens	55	NA	M	NA	45	NA	Huntington	HD	1	Huntington disease	C2
SRR8867066	PRJNA531456	SAMN11358714	B-8	RNA-Seq	Illumina HiSeq 2000	PAIRED	cDNA	4918966409	Brain	BA9	Homo sapiens	50	NA	M	NA	47	NA	Huntington	HD	1	Huntington disease	C2
SRR8867067	PRJNA531456	SAMN11358713	B-8	RNA-Seq	Illumina HiSeq 2000	PAIRED	cDNA	5472758446	Brain	BA9	Homo sapiens	50	NA	M	NA	48	NA	Huntington	HD	1	Huntington disease	C2
SRR8867068	PRJNA531456	SAMN11358712	B-8	RNA-Seq	Illumina HiSeq 2000	PAIRED	cDNA	6954831722	Brain	BA9	Homo sapiens	75	NA	M	NA	42	NA	Huntington	HD	1	Huntington disease	C2
SRR8867069	PRJNA531456	SAMN11358711	B-8	RNA-Seq	Illumina HiSeq 2000	PAIRED	cDNA	8349913169	Brain	BA9	Homo sapiens	53	NA	M	NA	48	NA	Huntington	HD	1	Huntington disease	C2
SRR5938419	PRJNA398545	SAMN07512556	B-9	RNA-Seq	Illumina HiSeq 2000	PAIRED	cDNA	5218372178	Brain	DLPFC	Homo sapiens	36.48	NA	F	NA	NA	NA	Control	CTRL	1	Age-matched Control	C1
SRR5938422	PRJNA398545	SAMN07512553	B-9	RNA-Seq	Illumina HiSeq 2000	PAIRED	cDNA	4480642749	Brain	DLPFC	Homo sapiens	28.35	NA	M	NA	NA	NA	Control	CTRL	0	Unmatched Control	C1
SRR5938423	PRJNA398545	SAMN07512552	B-9	RNA-Seq	Illumina HiSeq 2000	PAIRED	cDNA	10123885335	Brain	DLPFC	Homo sapiens	38.39	NA	F	NA	NA	NA	Control	CTRL	1	Age-matched Control	C0
SRR5938424	PRJNA398545	SAMN07512551	B-9	RNA-Seq	Illumina HiSeq 2000	PAIRED	cDNA	12513454094	Brain	DLPFC	Homo sapiens	64.52	NA	M	NA	NA	NA	Control	CTRL	1	Age-matched Control	C0
SRR5938425	PRJNA398545	SAMN07512550	B-9	RNA-Seq	Illumina HiSeq 2000	PAIRED	cDNA	9378349027	Brain	DLPFC	Homo sapiens	30.02	NA	F	NA	NA	NA	Control	CTRL	1	Age-matched Control	C1
SRR5938426	PRJNA398545	SAMN07512549	B-9	RNA-Seq	Illumina HiSeq 2000	PAIRED	cDNA	6815532602	Brain	DLPFC	Homo sapiens	46.57	NA	M	NA	NA	NA	Control	CTRL	1	Age-matched Control	C1
SRR5938434	PRJNA398545	SAMN07512541	B-9	RNA-Seq	Illumina HiSeq 2000	PAIRED	cDNA	6841756004	Brain	DLPFC	Homo sapiens	65.58	NA	M	NA	NA	NA	Control	CTRL	1	Age-matched Control	C0
SRR5938437	PRJNA398545	SAMN07512538	B-9	RNA-Seq	Illumina HiSeq 2000	PAIRED	cDNA	6185988859	Brain	DLPFC	Homo sapiens	27.48056	NA	M	NA	NA	NA	Control	CTRL	0	Unmatched Control	C1
SRR5938442	PRJNA398545	SAMN07512584	B-9	RNA-Seq	Illumina HiSeq 2000	PAIRED	cDNA	7033842918	Brain	DLPFC	Homo sapiens	26.727631	NA	M	NA	NA	NA	Control	CTRL	0	Unmatched Control	C1
SRR14524851	PRJNA729761	SAMN19160740	B-10	RNA-Seq	NextSeq 500	PAIRED	cDNA	3194070816	Brain	DLPFC	Homo sapiens	39	NA	NA	NA	NA	NA	Control	CTRL	1	Age-matched Control	C1
SRR14524852	PRJNA729761	SAMN19160739	B-10	RNA-Seq	NextSeq 500	PAIRED	cDNA	3095488427	Brain	DLPFC	Homo sapiens	37	NA	NA	NA	NA	NA	Control	CTRL	1	Age-matched Control	C1
SRR14524853	PRJNA729761	SAMN19160738	B-10	RNA-Seq	NextSeq 500	PAIRED	cDNA	2791375291	Brain	DLPFC	Homo sapiens	54	NA	NA	NA	NA	NA	Control	CTRL	1	Age-matched Control	C1
SRR14524854	PRJNA729761	SAMN19160737	B-10	RNA-Seq	NextSeq 500	PAIRED	cDNA	2841932706	Brain	DLPFC	Homo sapiens	39	NA	NA	NA	NA	NA	Control	CTRL	1	Age-matched Control	C1
SRR14524855	PRJNA729761	SAMN19160736	B-10	RNA-Seq	NextSeq 500	PAIRED	cDNA	2829491207	Brain	DLPFC	Homo sapiens	54	NA	NA	NA	NA	NA	Control	CTRL	1	Age-matched Control	C1
SRR14524856	PRJNA729761	SAMN19160735	B-10	RNA-Seq	NextSeq 500	PAIRED	cDNA	3105030379	Brain	DLPFC	Homo sapiens	55	NA	NA	NA	NA	NA	Control	CTRL	1	Age-matched Control	C0
SRR14524857	PRJNA729761	SAMN19160590	B-10	RNA-Seq	NextSeq 500	PAIRED	cDNA	3129954070	Brain	DLPFC	Homo sapiens	46	NA	NA	NA	NA	NA	Control	CTRL	1	Age-matched Control	C1
SRR14524858	PRJNA729761	SAMN19160589	B-10	RNA-Seq	NextSeq 500	PAIRED	cDNA	2596825847	Brain	DLPFC	Homo sapiens	55	NA	NA	NA	NA	NA	Control	CTRL	1	Age-matched Control	C1
SRR14524859	PRJNA729761	SAMN19160588	B-10	RNA-Seq	NextSeq 500	PAIRED	cDNA	2779146039	Brain	DLPFC	Homo sapiens	54	NA	NA	NA	NA	NA	Control	CTRL	1	Age-matched Control	C1
SRR14524860	PRJNA729761	SAMN19160587	B-10	RNA-Seq	NextSeq 500	PAIRED	cDNA	3014499446	Brain	DLPFC	Homo sapiens	58	NA	NA	NA	NA	NA	Control	CTRL	1	Age-matched Control	C1
SRR14524862	PRJNA729761	SAMN19160585	B-10	RNA-Seq	NextSeq 500	PAIRED	cDNA	2729404249	Brain	DLPFC	Homo sapiens	42	NA	NA	NA	NA	NA	Control	CTRL	1	Age-matched Control	C1
SRR14524863	PRJNA729761	SAMN19160584	B-10	RNA-Seq	NextSeq 500	PAIRED	cDNA	3333178904	Brain	DLPFC	Homo sapiens	43	NA	NA	NA	NA	NA	Control	CTRL	1	Age-matched Control	C0
SRR14524864	PRJNA729761	SAMN19160583	B-10	RNA-Seq	NextSeq 500	PAIRED	cDNA	2890830676	Brain	DLPFC	Homo sapiens	39	NA	NA	NA	NA	NA	Control	CTRL	1	Age-matched Control	C1
SRR14524865	PRJNA729761	SAMN19160582	B-10	RNA-Seq	NextSeq 500	PAIRED	cDNA	2521985486	Brain	DLPFC	Homo sapiens	50	NA	NA	NA	NA	NA	Control	CTRL	1	Age-matched Control	C1
SRR14524866	PRJNA729761	SAMN19160581	B-10	RNA-Seq	NextSeq 500	PAIRED	cDNA	2424411475	Brain	DLPFC	Homo sapiens	40	NA	NA	NA	NA	NA	Control	CTRL	1	Age-matched Control	C1
SRR14524867	PRJNA729761	SAMN19160580	B-10	RNA-Seq	NextSeq 500	PAIRED	cDNA	2600146987	Brain	DLPFC	Homo sapiens	53	NA	NA	NA	NA	NA	Control	CTRL	1	Age-matched Control	C0
SRR14524868	PRJNA729761	SAMN19160579	B-10	RNA-Seq	NextSeq 500	PAIRED	cDNA	2558480814	Brain	DLPFC	Homo sapiens	46	NA	NA	NA	NA	NA	Control	CTRL	1	Age-matched Control	C1
SRR14524869	PRJNA729761	SAMN19160578	B-10	RNA-Seq	NextSeq 500	PAIRED	cDNA	2918562232	Brain	DLPFC	Homo sapiens	59	NA	NA	NA	NA	NA	Control	CTRL	1	Age-matched Control	C0
SRR14524870	PRJNA729761	SAMN19160577	B-10	RNA-Seq	NextSeq 500	PAIRED	cDNA	2862957379	Brain	DLPFC	Homo sapiens	60	NA	NA	NA	NA	NA	Control	CTRL	1	Age-matched Control	C2
SRR5616898	PRJNA388174	SAMN07172050	B-11	RNA-Seq	Illumina HiSeq 2000	PAIRED	cDNA	5522219336	Brain	Prefrontal cortex	Homo sapiens	54	NA	NA	NA	NA	NA	Control	CTRL	1	Age-matched Control	C0
SRR5616901	PRJNA388174	SAMN07172046	B-11	RNA-Seq	Illumina HiSeq 2000	PAIRED	cDNA	5481533509	Brain	Prefrontal cortex	Homo sapiens	50	NA	NA	NA	NA	NA	Control	CTRL	1	Age-matched Control	C1
SRR15505966	PRJNA755746	SAMN20841071	B-12	RNA-Seq	Illumina HiSeq 2000	PAIRED	cDNA	2294271149	Brain	BA9	Homo sapiens	53	NA	M	NA	NA	NA	Control	CTRL	1	Age-matched Control	C-1
SRR15505971	PRJNA755746	SAMN20841048	B-12	RNA-Seq	Illumina HiSeq 2000	PAIRED	cDNA	2229027047	Brain	BA9	Homo sapiens	52	NA	M	NA	NA	NA	Control	CTRL	1	Age-matched Control	C0
SRR15505976	PRJNA755746	SAMN20841053	B-12	RNA-Seq	Illumina HiSeq 2000	PAIRED	cDNA	2199966213	Brain	BA9	Homo sapiens	57	NA	M	NA	NA	NA	Control	CTRL	1	Age-matched Control	C1
SRR15505979	PRJNA755746	SAMN20841055	B-12	RNA-Seq	Illumina HiSeq 2000	PAIRED	cDNA	2013984403	Brain	BA9	Homo sapiens	55	NA	M	NA	NA	NA	Control	CTRL	1	Age-matched Control	C2
SRR15505981	PRJNA755746	SAMN20841057	B-12	RNA-Seq	Illumina HiSeq 2000	PAIRED	cDNA	3185460990	Brain	BA9	Homo sapiens	61	NA	M	NA	NA	NA	Control	CTRL	1	Age-matched Control	C-1
SRR15505988	PRJNA755746	SAMN20841065	B-12	RNA-Seq	Illumina HiSeq 2000	PAIRED	cDNA	2501540922	Brain	BA9	Homo sapiens	35	NA	M	NA	NA	NA	Control	CTRL	1	Age-matched Control	C1
SRR15505992	PRJNA755746	SAMN20841069	B-12	RNA-Seq	Illumina HiSeq 2000	PAIRED	cDNA	2337988186	Brain	BA9	Homo sapiens	69	NA	F	NA	NA	NA	Control	CTRL	1	Age-matched Control	C1
SRR15505997	PRJNA755746	SAMN20841081	B-12	RNA-Seq	Illumina HiSeq 2000	PAIRED	cDNA	1821555879	Brain	BA9	Homo sapiens	74	NA	M	NA	NA	NA	Control	CTRL	1	Age-matched Control	C0
SRR15505999	PRJNA755746	SAMN20841083	B-12	RNA-Seq	Illumina HiSeq 2000	PAIRED	cDNA	2547231197	Brain	BA9	Homo sapiens	45	NA	M	NA	NA	NA	Control	CTRL	1	Age-matched Control	C1
SRR15506000	PRJNA755746	SAMN20841084	B-12	RNA-Seq	Illumina HiSeq 2000	PAIRED	cDNA	2164360605	Brain	BA9	Homo sapiens	64	NA	F	NA	NA	NA	Control	CTRL	1	Age-matched Control	C1
SRR15506001	PRJNA755746	SAMN20841085	B-12	RNA-Seq	Illumina HiSeq 2000	PAIRED	cDNA	2249034247	Brain	BA9	Homo sapiens	62	NA	M	NA	NA	NA	Control	CTRL	1	Age-matched Control	C1
SRR15506002	PRJNA755746	SAMN20841086	B-12	RNA-Seq	Illumina HiSeq 2000	PAIRED	cDNA	2171738370	Brain	BA9	Homo sapiens	63	NA	M	NA	NA	NA	Control	CTRL	1	Age-matched Control	C1
SRR15506004	PRJNA755746	SAMN20841076	B-12	RNA-Seq	Illumina HiSeq 2000	PAIRED	cDNA	1977202248	Brain	BA9	Homo sapiens	61	NA	M	NA	NA	NA	Control	CTRL	1	Age-matched Control	C1
