# Supplementary material for: From Brain to Blood: Uncovering Potential Therapeutical Targets and Biomarkers for Huntington’s Disease Using an Integrative RNA-Seq Analytical Platform (BDASeq®)
Source: Cells. 2025 Jun 25;14(13):976. doi: 10.3390/cells14130976 (PMC12249049; doi:10.3390/cells14130976)
Supplement: Supplementary file 1 [file cells-14-00976-s001.zip › Excel S2.xlsx]

## Sheet: Planilha1
Geneid	GlobalMedian	Log2FC	FDR	Method	GeneClass
ENSG00000160072	473.107	-0.357868	0.000166947	BDASeq	3.NRG
ENSG00000279928	1.20674	NA	NA	BDASeq	1.LCG
ENSG00000228037	7.76177	0.766385	0.00136052	BDASeq	4.URG
ENSG00000142611	432.914	0.416715	0.000236957	BDASeq	4.URG
ENSG00000284616	0	NA	NA	BDASeq	1.LCG
ENSG00000157911	259.136	-0.212155	0.015431	BDASeq	3.NRG
ENSG00000269896	88.2653	-0.12327	0.329042	BDASeq	2.EEG
ENSG00000228463	53.9616	0.255761	0.0370835	BDASeq	3.NRG
ENSG00000260972	0	NA	NA	BDASeq	1.LCG
ENSG00000224340	0.713127	NA	NA	BDASeq	1.LCG
ENSG00000226374	3.0483	NA	NA	BDASeq	1.LCG
ENSG00000229280	0	NA	NA	BDASeq	1.LCG
ENSG00000142655	528.821	-0.156225	0.0186821	BDASeq	3.NRG
ENSG00000232596	0.0925062	NA	NA	BDASeq	1.LCG
ENSG00000235054	0	NA	NA	BDASeq	1.LCG
ENSG00000231510	0	NA	NA	BDASeq	1.LCG
ENSG00000149527	1365.6	-0.238646	0.000633894	BDASeq	3.NRG
ENSG00000284739	0	NA	NA	BDASeq	1.LCG
ENSG00000171621	179.953	0.0630338	0.618523	BDASeq	2.EEG
ENSG00000272235	11.3258	0.567845	0.0111943	BDASeq	4.URG
ENSG00000284694	5.82754	-0.0709875	0.85595	BDASeq	2.EEG
ENSG00000224387	16.5301	-0.933525	5.54945e-05	BDASeq	5.DRG
ENSG00000285629	0	NA	NA	BDASeq	1.LCG
ENSG00000173673	0	NA	NA	BDASeq	1.LCG
ENSG00000142583	226.235	0.681203	6.72909e-05	BDASeq	4.URG
ENSG00000284674	0	NA	NA	BDASeq	1.LCG
ENSG00000224338	0	NA	NA	BDASeq	1.LCG
ENSG00000116786	4473.72	0.0758705	0.300627	BDASeq	2.EEG
ENSG00000287727	28.7563	-0.347044	0.0121677	BDASeq	3.NRG
ENSG00000286448	0	NA	NA	BDASeq	1.LCG
ENSG00000284703	46.2468	-0.460607	0.00385241	BDASeq	5.DRG
ENSG00000226457	1.42649	NA	NA	BDASeq	1.LCG
ENSG00000173614	197.138	0.022855	0.934729	BDASeq	2.EEG
ENSG00000215720	1.29738	NA	NA	BDASeq	1.LCG
ENSG00000233623	1.36865	NA	NA	BDASeq	1.LCG
ENSG00000162592	3.34463	NA	NA	BDASeq	1.LCG
ENSG00000116254	7701.29	-0.300731	2.3168e-11	BDASeq	3.NRG
ENSG00000204624	239.734	-0.0710616	0.411544	BDASeq	2.EEG
ENSG00000142606	7.796	0.841772	0.00222933	BDASeq	4.URG
ENSG00000225931	3.66954	NA	NA	BDASeq	1.LCG
ENSG00000171729	82.4646	0.240166	0.0579524	BDASeq	2.EEG
ENSG00000279457	77.997	0.134573	0.168337	BDASeq	2.EEG
ENSG00000162571	0	NA	NA	BDASeq	1.LCG
ENSG00000229393	19.0317	-0.880884	2.43874e-05	BDASeq	5.DRG
ENSG00000037637	945.929	0.0596321	0.212606	BDASeq	2.EEG
ENSG00000287586	22.9549	0.769404	0.0063926	BDASeq	4.URG
ENSG00000159423	976.79	0.0679944	0.437776	BDASeq	2.EEG
ENSG00000227169	0	NA	NA	BDASeq	1.LCG
ENSG00000283356	0	NA	NA	BDASeq	1.LCG
ENSG00000011021	2235.66	-0.140271	0.00154308	BDASeq	3.NRG
ENSG00000142615	10.5313	0.175353	0.304079	BDASeq	2.EEG
ENSG00000215704	23.6958	-0.381026	0.0107776	BDASeq	3.NRG
ENSG00000157916	1006.74	-0.0159921	0.912525	BDASeq	2.EEG
ENSG00000157881	642.816	0.0972686	0.0915181	BDASeq	2.EEG
ENSG00000238290	6.12646	-0.213574	0.388241	BDASeq	2.EEG
ENSG00000225387	1.05424	NA	NA	BDASeq	1.LCG
ENSG00000048707	5244.73	-0.128812	0.000351942	BDASeq	3.NRG
ENSG00000225196	0	NA	NA	BDASeq	1.LCG
ENSG00000162444	41.3421	-0.571256	0.00295954	BDASeq	5.DRG
ENSG00000279625	0	NA	NA	BDASeq	1.LCG
ENSG00000180758	22.722	0.0960347	0.413515	BDASeq	2.EEG
ENSG00000184677	858.852	0.152582	0.00536327	BDASeq	3.NRG
ENSG00000288398	302.773	-0.00759906	0.995311	BDASeq	2.EEG
ENSG00000224621	0	NA	NA	BDASeq	1.LCG
ENSG00000285833	0	NA	NA	BDASeq	1.LCG
ENSG00000131697	615.34	-0.18262	0.00498153	BDASeq	3.NRG
ENSG00000284692	1.11846	NA	NA	BDASeq	1.LCG
ENSG00000284745	0	NA	NA	BDASeq	1.LCG
ENSG00000280222	43.2429	-0.195545	0.235069	BDASeq	2.EEG
ENSG00000285945	3.48488	NA	NA	BDASeq	1.LCG
ENSG00000197921	64.5671	-0.112825	0.888692	BDASeq	2.EEG
ENSG00000233755	0	NA	NA	BDASeq	1.LCG
ENSG00000233929	3.93715	NA	NA	BDASeq	1.LCG
ENSG00000271742	0.794356	NA	NA	BDASeq	1.LCG
ENSG00000235282	0	NA	NA	BDASeq	1.LCG
ENSG00000055070	593.324	0.381965	0.000164637	BDASeq	3.NRG
ENSG00000175087	420.21	0.0352642	0.773057	BDASeq	2.EEG
ENSG00000157191	465.804	0.358575	0.000472397	BDASeq	3.NRG
ENSG00000230035	1.27915	NA	NA	BDASeq	1.LCG
ENSG00000225643	6.13187	0.189564	0.847262	BDASeq	2.EEG
ENSG00000284666	0	NA	NA	BDASeq	1.LCG
ENSG00000228943	0	NA	NA	BDASeq	1.LCG
ENSG00000234397	0	NA	NA	BDASeq	1.LCG
ENSG00000284309	0	NA	NA	BDASeq	1.LCG
ENSG00000162511	288.884	0.497658	0.000299637	BDASeq	4.URG
ENSG00000158014	8.29162	-0.336735	0.0869131	BDASeq	2.EEG
ENSG00000204138	596.069	0.249045	0.0019481	BDASeq	3.NRG
ENSG00000233419	0	NA	NA	BDASeq	1.LCG
ENSG00000235263	0	NA	NA	BDASeq	1.LCG
ENSG00000228176	0	NA	NA	BDASeq	1.LCG
ENSG00000142675	95.9213	0.0830891	0.459193	BDASeq	2.EEG
ENSG00000197245	36.4586	0.68649	0.000846339	BDASeq	4.URG
ENSG00000116237	1163.76	-0.0430123	0.717357	BDASeq	2.EEG
ENSG00000130772	148.569	0.134311	0.135724	BDASeq	2.EEG
ENSG00000215899	0	NA	NA	BDASeq	1.LCG
ENSG00000271398	0	NA	NA	BDASeq	1.LCG
ENSG00000225011	0	NA	NA	BDASeq	1.LCG
ENSG00000235069	0	NA	NA	BDASeq	1.LCG
ENSG00000284676	0	NA	NA	BDASeq	1.LCG
ENSG00000237058	5.53581	0.134191	0.509161	BDASeq	2.EEG
ENSG00000233399	0.46319	NA	NA	BDASeq	1.LCG
ENSG00000090020	821.858	-0.334675	3.78613e-05	BDASeq	3.NRG
ENSG00000157978	341.536	-0.313673	0.271965	BDASeq	2.EEG
ENSG00000226944	15.5779	-0.324928	0.0245486	BDASeq	3.NRG
ENSG00000130770	1308.31	-0.0146573	0.894227	BDASeq	2.EEG
ENSG00000229044	7.84417	0.497595	0.00995242	BDASeq	4.URG
ENSG00000162512	4255.09	-0.190062	7.54913e-05	BDASeq	3.NRG
ENSG00000158006	164.638	0.109901	0.211782	BDASeq	2.EEG
ENSG00000214812	0.473858	NA	NA	BDASeq	1.LCG
ENSG00000126698	1675.56	-0.00119808	0.999883	BDASeq	2.EEG
ENSG00000229447	13.4345	0.290848	0.108608	BDASeq	2.EEG
ENSG00000229607	0	NA	NA	BDASeq	1.LCG
ENSG00000130766	310.169	0.21782	0.00577036	BDASeq	3.NRG
ENSG00000168528	11.6242	0.715969	0.00790052	BDASeq	4.URG
ENSG00000196581	2577.73	0.0407759	0.788615	BDASeq	2.EEG
ENSG00000169403	75.1998	0.424775	0.00741634	BDASeq	4.URG
ENSG00000084628	181.857	-0.690456	2.0657e-09	BDASeq	5.DRG
ENSG00000060688	386.5	-0.0655013	0.355316	BDASeq	2.EEG
ENSG00000171612	413.963	0.0371292	0.701802	BDASeq	2.EEG
ENSG00000270927	0	NA	NA	BDASeq	1.LCG
ENSG00000188910	23.372	0.395858	0.0150246	BDASeq	3.NRG
ENSG00000230523	1.02015	NA	NA	BDASeq	1.LCG
ENSG00000116138	1005.96	-0.10407	0.0328055	BDASeq	3.NRG
ENSG00000158161	646.801	0.0593276	0.262158	BDASeq	2.EEG
ENSG00000142684	0	NA	NA	BDASeq	1.LCG
ENSG00000121769	1090.36	-0.536332	7.77156e-16	BDASeq	5.DRG
ENSG00000142627	70.7346	1.08236	1.93094e-05	BDASeq	4.URG
ENSG00000284668	1.17894	NA	NA	BDASeq	1.LCG
ENSG00000233234	0	NA	NA	BDASeq	1.LCG
ENSG00000142632	18.2718	0.600349	0.00161347	BDASeq	4.URG
ENSG00000234593	19.6631	-0.796752	0.320776	BDASeq	2.EEG
ENSG00000158292	293.135	-0.0671952	0.42901	BDASeq	2.EEG
ENSG00000270605	30.574	0.277223	0.0602829	BDASeq	2.EEG
ENSG00000189337	1355.01	-0.459008	5.16691e-26	BDASeq	5.DRG
ENSG00000235084	5.75119	-0.303129	0.0906634	BDASeq	2.EEG
ENSG00000235143	0	NA	NA	BDASeq	1.LCG
ENSG00000225077	3.01716	NA	NA	BDASeq	1.LCG
ENSG00000028137	183.143	0.691589	0.000174649	BDASeq	4.URG
ENSG00000204464	1.25431	NA	NA	BDASeq	1.LCG
ENSG00000233372	0	NA	NA	BDASeq	1.LCG
ENSG00000283259	2.5583	NA	NA	BDASeq	1.LCG
ENSG00000284543	1.19479	NA	NA	BDASeq	1.LCG
ENSG00000130939	1955.28	-0.0954259	0.0103221	BDASeq	3.NRG
ENSG00000175147	61.576	-0.5992	0.00268323	BDASeq	5.DRG
ENSG00000127472	58.1839	-0.443273	0.00648419	BDASeq	5.DRG
ENSG00000060656	876.536	0.0120364	0.999536	BDASeq	2.EEG
ENSG00000163867	431.147	0.16903	0.0116895	BDASeq	3.NRG
ENSG00000232768	0.981216	NA	NA	BDASeq	1.LCG
ENSG00000230214	0	NA	NA	BDASeq	1.LCG
ENSG00000189280	20.3454	-0.212287	0.150461	BDASeq	2.EEG
ENSG00000134698	913.946	0.0769228	0.06464	BDASeq	2.EEG
ENSG00000134690	33.8473	-0.289718	0.0365554	BDASeq	3.NRG
ENSG00000272420	52.0333	-0.0846075	0.951335	BDASeq	2.EEG
ENSG00000132881	115.641	-0.146463	0.0894721	BDASeq	2.EEG
ENSG00000273274	143.576	0.4577	0.000773447	BDASeq	4.URG
ENSG00000116251	1245.44	0.124048	0.0101029	BDASeq	3.NRG
ENSG00000272510	3.02072	NA	NA	BDASeq	1.LCG
ENSG00000158286	337.98	-0.295416	0.00227342	BDASeq	3.NRG
ENSG00000236648	0	NA	NA	BDASeq	1.LCG
ENSG00000232273	1.32019	NA	NA	BDASeq	1.LCG
ENSG00000009709	94.6538	-0.511351	0.000862417	BDASeq	5.DRG
ENSG00000287396	0	NA	NA	BDASeq	1.LCG
ENSG00000223589	0.193219	NA	NA	BDASeq	1.LCG
ENSG00000158008	1259.42	-0.491947	5.55112e-16	BDASeq	5.DRG
ENSG00000130940	40.8808	0.0201319	0.828971	BDASeq	2.EEG
ENSG00000116771	83.1776	-0.44486	0.00213343	BDASeq	5.DRG
ENSG00000237301	12.4502	-0.125585	0.527075	BDASeq	2.EEG
ENSG00000163879	339.192	0.458392	7.79246e-05	BDASeq	4.URG
ENSG00000227527	6.24024	-0.202162	0.201215	BDASeq	2.EEG
ENSG00000116954	332.678	0.132593	0.0588561	BDASeq	2.EEG
ENSG00000228589	9.61534	-0.17051	0.372023	BDASeq	2.EEG
ENSG00000163873	1079.27	-0.540585	3.33067e-16	BDASeq	5.DRG
ENSG00000117215	0	NA	NA	BDASeq	1.LCG
ENSG00000196449	241.283	-0.0261881	0.936645	BDASeq	2.EEG
ENSG00000227538	0	NA	NA	BDASeq	1.LCG
ENSG00000236500	0	NA	NA	BDASeq	1.LCG
ENSG00000044012	0	NA	NA	BDASeq	1.LCG
ENSG00000179051	940.255	0.141234	0.00796343	BDASeq	3.NRG
ENSG00000215895	1.11762	NA	NA	BDASeq	1.LCG
ENSG00000284650	11.4414	0.160424	0.250905	BDASeq	2.EEG
ENSG00000237329	0.989058	NA	NA	BDASeq	1.LCG
ENSG00000236948	12.3795	-0.252699	0.0973042	BDASeq	2.EEG
ENSG00000126067	1305.02	-0.256566	8.42766e-05	BDASeq	3.NRG
ENSG00000274944	7.21081	0.00532728	0.996248	BDASeq	2.EEG
ENSG00000132906	369.55	-0.0678223	0.311883	BDASeq	2.EEG
ENSG00000197312	896.189	-0.096946	0.0432096	BDASeq	3.NRG
ENSG00000284748	1.78764	NA	NA	BDASeq	1.LCG
ENSG00000272078	20.5349	-0.0665518	0.807083	BDASeq	2.EEG
ENSG00000173660	1812.48	-0.195916	0.00064379	BDASeq	3.NRG
ENSG00000224592	25.8396	-0.318828	0.0220168	BDASeq	3.NRG
ENSG00000233728	0	NA	NA	BDASeq	1.LCG
ENSG00000230451	0	NA	NA	BDASeq	1.LCG
ENSG00000231606	13.9312	0.535904	0.0616481	BDASeq	2.EEG
ENSG00000215900	0	NA	NA	BDASeq	1.LCG
ENSG00000284632	0	NA	NA	BDASeq	1.LCG
ENSG00000241014	8.53671	-0.180276	0.353071	BDASeq	2.EEG
ENSG00000054118	2654.72	-0.0504077	0.50262	BDASeq	2.EEG
ENSG00000254553	0.789623	NA	NA	BDASeq	1.LCG
ENSG00000284653	1.27309	NA	NA	BDASeq	1.LCG
ENSG00000237749	0	NA	NA	BDASeq	1.LCG
ENSG00000276747	0	NA	NA	BDASeq	1.LCG
ENSG00000284705	7.4155	-0.865837	0.00105056	BDASeq	5.DRG
ENSG00000228776	0	NA	NA	BDASeq	1.LCG
ENSG00000159339	24.494	-0.236109	0.217995	BDASeq	2.EEG
ENSG00000197982	657.35	-0.219753	0.00400723	BDASeq	3.NRG
ENSG00000261781	7.22175	-0.669303	0.00462643	BDASeq	5.DRG
ENSG00000183317	578.216	-0.682909	1.11022e-16	BDASeq	5.DRG
ENSG00000183386	120.153	-0.0741106	0.551685	BDASeq	2.EEG
ENSG00000284743	0	NA	NA	BDASeq	1.LCG
ENSG00000158315	121.691	-0.320999	0.00679192	BDASeq	3.NRG
ENSG00000204084	631.428	0.131553	0.0336845	BDASeq	3.NRG
ENSG00000186973	1.19162	NA	NA	BDASeq	1.LCG
ENSG00000146463	1808.07	-0.0222078	0.749278	BDASeq	2.EEG
ENSG00000183520	430.285	0.00218485	0.992093	BDASeq	2.EEG
ENSG00000271741	0	NA	NA	BDASeq	1.LCG
ENSG00000214141	1.22318	NA	NA	BDASeq	1.LCG
ENSG00000142686	2694.15	-0.250504	2.91467e-06	BDASeq	3.NRG
ENSG00000224751	1.15745	NA	NA	BDASeq	1.LCG
ENSG00000117148	1.34704	NA	NA	BDASeq	1.LCG
ENSG00000230585	6.05859	0.425605	0.18223	BDASeq	2.EEG
ENSG00000117000	1098.33	0.0328047	0.95349	BDASeq	2.EEG
ENSG00000284989	0	NA	NA	BDASeq	1.LCG
ENSG00000231630	0	NA	NA	BDASeq	1.LCG
ENSG00000092853	84.6711	-0.138165	0.209955	BDASeq	2.EEG
ENSG00000255811	0.794929	NA	NA	BDASeq	1.LCG
ENSG00000134697	444.46	-0.076117	0.281275	BDASeq	2.EEG
ENSG00000187513	78.472	0.99435	2.17072e-08	BDASeq	4.URG
ENSG00000238145	0	NA	NA	BDASeq	1.LCG
ENSG00000225142	0	NA	NA	BDASeq	1.LCG
ENSG00000230138	0.771379	NA	NA	BDASeq	1.LCG
ENSG00000223390	3.57865	NA	NA	BDASeq	1.LCG
ENSG00000284720	0	NA	NA	BDASeq	1.LCG
ENSG00000225671	0	NA	NA	BDASeq	1.LCG
ENSG00000116151	236.684	-0.292428	0.00503795	BDASeq	3.NRG
ENSG00000226147	0	NA	NA	BDASeq	1.LCG
ENSG00000006555	19.4403	0.207389	0.12068	BDASeq	2.EEG
ENSG00000236111	0	NA	NA	BDASeq	1.LCG
ENSG00000066056	315.709	0.248506	0.00830077	BDASeq	3.NRG
ENSG00000214114	145.863	0.352455	0.0028638	BDASeq	3.NRG
ENSG00000116544	1994.5	-0.282429	0.000149607	BDASeq	3.NRG
ENSG00000231900	0	NA	NA	BDASeq	1.LCG
ENSG00000236723	5.79987	0.141546	0.300702	BDASeq	2.EEG
ENSG00000232467	0.213871	NA	NA	BDASeq	1.LCG
ENSG00000117016	10327.6	-0.337445	2.22045e-16	BDASeq	3.NRG
ENSG00000121310	872.531	0.0914836	0.482193	BDASeq	2.EEG
ENSG00000169213	891.311	-0.738672	1.72974e-15	BDASeq	5.DRG
ENSG00000163866	782.174	-0.183667	0.00449615	BDASeq	3.NRG
ENSG00000225779	1.92016	NA	NA	BDASeq	1.LCG
ENSG00000284601	0.96122	NA	NA	BDASeq	1.LCG
ENSG00000237130	0.212914	NA	NA	BDASeq	1.LCG
ENSG00000143001	2.55751	NA	NA	BDASeq	1.LCG
ENSG00000227416	1.85118	NA	NA	BDASeq	1.LCG
ENSG00000232335	0	NA	NA	BDASeq	1.LCG
ENSG00000260971	6.06122	1.3311	0.0016555	BDASeq	4.URG
ENSG00000259832	0	NA	NA	BDASeq	1.LCG
ENSG00000284696	1.38751	NA	NA	BDASeq	1.LCG
ENSG00000238242	0	NA	NA	BDASeq	1.LCG
ENSG00000285839	0	NA	NA	BDASeq	1.LCG
ENSG00000237290	2.63759	NA	NA	BDASeq	1.LCG
ENSG00000232762	2.53483	NA	NA	BDASeq	1.LCG
ENSG00000117419	1529.73	-0.245027	1.8774e-05	BDASeq	3.NRG
ENSG00000162384	690.762	0.0347129	0.725956	BDASeq	2.EEG
ENSG00000162391	25.6085	0.465056	0.0108102	BDASeq	4.URG
ENSG00000174348	96.0246	0.71499	0.000581587	BDASeq	4.URG
ENSG00000117859	991.169	0.0566884	0.380582	BDASeq	2.EEG
ENSG00000228121	0.913088	NA	NA	BDASeq	1.LCG
ENSG00000253313	0.574248	NA	NA	BDASeq	1.LCG
ENSG00000162396	77.7208	0.0642921	0.608963	BDASeq	2.EEG
ENSG00000203995	2.54388	NA	NA	BDASeq	1.LCG
ENSG00000284686	3.63637	NA	NA	BDASeq	1.LCG
ENSG00000162378	3120.25	-0.210554	7.5058e-05	BDASeq	3.NRG
ENSG00000233079	0	NA	NA	BDASeq	1.LCG
ENSG00000259818	5.03035	0.563429	0.0213748	BDASeq	4.URG
ENSG00000229444	1.35689	NA	NA	BDASeq	1.LCG
ENSG00000240563	2.63877	NA	NA	BDASeq	1.LCG
ENSG00000234318	1.68741	NA	NA	BDASeq	1.LCG
ENSG00000284773	16.1564	-0.298673	0.095376	BDASeq	2.EEG
ENSG00000234481	0	NA	NA	BDASeq	1.LCG
ENSG00000117862	79.8504	-0.0344775	0.910877	BDASeq	2.EEG
ENSG00000235612	0	NA	NA	BDASeq	1.LCG
ENSG00000228369	2.88752	NA	NA	BDASeq	1.LCG
ENSG00000183431	1005.48	-0.0865117	0.0670423	BDASeq	2.EEG
ENSG00000227485	0	NA	NA	BDASeq	1.LCG
ENSG00000224609	30.2983	-0.384654	0.0117154	BDASeq	3.NRG
ENSG00000235545	17.2969	0.157747	0.161107	BDASeq	2.EEG
ENSG00000236646	0	NA	NA	BDASeq	1.LCG
ENSG00000232198	0	NA	NA	BDASeq	1.LCG
ENSG00000238063	1.18202	NA	NA	BDASeq	1.LCG
ENSG00000227104	0	NA	NA	BDASeq	1.LCG
ENSG00000243725	50.8068	0.138512	0.17489	BDASeq	2.EEG
ENSG00000171872	2.19525	NA	NA	BDASeq	1.LCG
ENSG00000162407	2376.26	0.513376	6.60762e-12	BDASeq	4.URG
ENSG00000285079	0	NA	NA	BDASeq	1.LCG
ENSG00000169218	3.94069	NA	NA	BDASeq	1.LCG
ENSG00000163877	353.477	0.0394829	0.553811	BDASeq	2.EEG
ENSG00000228929	8.69509	-0.0704614	0.926053	BDASeq	2.EEG
ENSG00000224570	1.23427	NA	NA	BDASeq	1.LCG
ENSG00000224980	0	NA	NA	BDASeq	1.LCG
ENSG00000278967	5.03386	0.642135	0.024579	BDASeq	4.URG
ENSG00000157184	179.864	0.133891	0.119096	BDASeq	2.EEG
ENSG00000198815	1873.73	-0.100998	0.0101667	BDASeq	3.NRG
ENSG00000134744	1264.7	0.184977	0.0012372	BDASeq	3.NRG
ENSG00000233910	1.49817	NA	NA	BDASeq	1.LCG
ENSG00000287703	1.03009	NA	NA	BDASeq	1.LCG
ENSG00000283039	0	NA	NA	BDASeq	1.LCG
ENSG00000229032	0	NA	NA	BDASeq	1.LCG
ENSG00000229294	6.25863	0.88759	0.00804632	BDASeq	4.URG
ENSG00000234088	0	NA	NA	BDASeq	1.LCG
ENSG00000236973	0.639414	NA	NA	BDASeq	1.LCG
ENSG00000277397	0	NA	NA	BDASeq	1.LCG
ENSG00000271200	10.6115	0.0349112	0.998534	BDASeq	2.EEG
ENSG00000235446	0	NA	NA	BDASeq	1.LCG
ENSG00000261196	0	NA	NA	BDASeq	1.LCG
ENSG00000162385	234.279	0.0859982	0.226019	BDASeq	2.EEG
ENSG00000234264	1.10111	NA	NA	BDASeq	1.LCG
ENSG00000242391	0	NA	NA	BDASeq	1.LCG
ENSG00000223883	0.616041	NA	NA	BDASeq	1.LCG
ENSG00000284808	0.189771	NA	NA	BDASeq	1.LCG
ENSG00000237227	0	NA	NA	BDASeq	1.LCG
ENSG00000275350	0	NA	NA	BDASeq	1.LCG
ENSG00000116652	48.564	-0.383416	0.0414297	BDASeq	3.NRG
ENSG00000123080	152.402	0.559597	0.000242632	BDASeq	4.URG
ENSG00000285778	7.23331	-0.512905	0.0150876	BDASeq	5.DRG
ENSG00000233407	0	NA	NA	BDASeq	1.LCG
ENSG00000225675	22.4205	-0.257629	0.109364	BDASeq	2.EEG
ENSG00000237622	0	NA	NA	BDASeq	1.LCG
ENSG00000162598	5.61668	1.43238	0.000112234	BDASeq	4.URG
ENSG00000280317	0	NA	NA	BDASeq	1.LCG
ENSG00000162415	296.158	-0.0802102	0.276586	BDASeq	2.EEG
ENSG00000162600	255.161	0.305557	0.00282076	BDASeq	3.NRG
ENSG00000116704	390.68	0.145103	0.029251	BDASeq	3.NRG
ENSG00000157193	1306.75	-0.20783	0.001391	BDASeq	3.NRG
ENSG00000116205	385.827	-0.0159504	0.896384	BDASeq	2.EEG
ENSG00000198841	50.0737	0.00305393	0.995569	BDASeq	2.EEG
ENSG00000116212	190.448	0.212317	0.0193283	BDASeq	3.NRG
ENSG00000234204	0	NA	NA	BDASeq	1.LCG
ENSG00000233099	4.06345	NA	NA	BDASeq	1.LCG
ENSG00000233994	11.6014	-0.264628	0.567956	BDASeq	2.EEG
ENSG00000233973	0	NA	NA	BDASeq	1.LCG
ENSG00000237552	1.1308	NA	NA	BDASeq	1.LCG
ENSG00000132854	38.7875	-0.608854	0.00104944	BDASeq	5.DRG
ENSG00000227556	0	NA	NA	BDASeq	1.LCG
ENSG00000162607	692.373	0.152397	0.0105617	BDASeq	3.NRG
ENSG00000233602	13.4345	0.411386	0.0495684	BDASeq	4.URG
ENSG00000285954	1.47168	NA	NA	BDASeq	1.LCG
ENSG00000233333	0	NA	NA	BDASeq	1.LCG
ENSG00000154027	7831.82	-0.283286	2.73008e-06	BDASeq	3.NRG
ENSG00000234108	0	NA	NA	BDASeq	1.LCG
ENSG00000232676	0	NA	NA	BDASeq	1.LCG
ENSG00000225167	0	NA	NA	BDASeq	1.LCG
ENSG00000213579	1.5981	NA	NA	BDASeq	1.LCG
ENSG00000137960	23.975	0.0587843	0.600206	BDASeq	2.EEG
ENSG00000237852	1.06567	NA	NA	BDASeq	1.LCG
ENSG00000116745	7.14934	-0.481484	0.234325	BDASeq	2.EEG
ENSG00000132855	8.24256	-0.28226	0.650233	BDASeq	2.EEG
ENSG00000285407	1.21788	NA	NA	BDASeq	1.LCG
ENSG00000272855	2.67172	NA	NA	BDASeq	1.LCG
ENSG00000270549	0.871219	NA	NA	BDASeq	1.LCG
ENSG00000237163	0	NA	NA	BDASeq	1.LCG
ENSG00000229636	0	NA	NA	BDASeq	1.LCG
ENSG00000116675	8336.15	-0.397206	9.55467e-14	BDASeq	3.NRG
ENSG00000162433	1452.64	0.357032	1.41576e-06	BDASeq	3.NRG
ENSG00000213625	723.399	0.344437	0.000165031	BDASeq	3.NRG
ENSG00000227207	1.15534	NA	NA	BDASeq	1.LCG
ENSG00000227016	5.80963	0.264128	0.175985	BDASeq	2.EEG
ENSG00000233664	0	NA	NA	BDASeq	1.LCG
ENSG00000158966	745.396	0.332462	0.000176971	BDASeq	3.NRG
ENSG00000213703	2.13149	NA	NA	BDASeq	1.LCG
ENSG00000203965	488.169	0.0319223	0.715425	BDASeq	2.EEG
ENSG00000223479	0.460811	NA	NA	BDASeq	1.LCG
ENSG00000233674	1.15625	NA	NA	BDASeq	1.LCG
ENSG00000153898	6.16015	0.2114	0.392349	BDASeq	2.EEG
ENSG00000117069	1019.96	-0.204068	0.00236813	BDASeq	3.NRG
ENSG00000125703	575.171	0.146715	0.0249507	BDASeq	3.NRG
ENSG00000285041	1.46811	NA	NA	BDASeq	1.LCG
ENSG00000285808	1.91054	NA	NA	BDASeq	1.LCG
ENSG00000229440	0	NA	NA	BDASeq	1.LCG
ENSG00000234144	5.35457	0.302465	0.223239	BDASeq	2.EEG
ENSG00000213540	2.2594	NA	NA	BDASeq	1.LCG
ENSG00000277670	0	NA	NA	BDASeq	1.LCG
ENSG00000227466	2.54276	NA	NA	BDASeq	1.LCG
ENSG00000154007	0.624746	NA	NA	BDASeq	1.LCG
ENSG00000230498	19.8666	-0.2553	0.212327	BDASeq	2.EEG
ENSG00000285782	1.00301	NA	NA	BDASeq	1.LCG
ENSG00000162618	146.686	0.881042	3.34613e-10	BDASeq	4.URG
ENSG00000224493	1.47721	NA	NA	BDASeq	1.LCG
ENSG00000131233	2.83832	NA	NA	BDASeq	1.LCG
ENSG00000272371	1.17894	NA	NA	BDASeq	1.LCG
ENSG00000287647	20.5213	0.134064	0.691942	BDASeq	2.EEG
ENSG00000229225	0	NA	NA	BDASeq	1.LCG
ENSG00000230863	1.98641	NA	NA	BDASeq	1.LCG
ENSG00000287224	0.989144	NA	NA	BDASeq	1.LCG
ENSG00000225598	0	NA	NA	BDASeq	1.LCG
ENSG00000286455	0	NA	NA	BDASeq	1.LCG
ENSG00000225087	11.608	-0.254373	0.124268	BDASeq	2.EEG
ENSG00000280378	27.0834	0.0370671	0.993129	BDASeq	2.EEG
ENSG00000188786	544.31	0.150803	0.0182902	BDASeq	3.NRG
ENSG00000230053	0.815023	NA	NA	BDASeq	1.LCG
ENSG00000137941	4995.53	0.0487138	0.469591	BDASeq	2.EEG
ENSG00000224326	0	NA	NA	BDASeq	1.LCG
ENSG00000286548	28.4935	-0.547157	0.00341281	BDASeq	5.DRG
ENSG00000066135	468.737	0.0527166	0.447149	BDASeq	2.EEG
ENSG00000230027	1.84324	NA	NA	BDASeq	1.LCG
ENSG00000233061	29.8082	-0.681834	0.00949919	BDASeq	5.DRG
ENSG00000272094	0.983462	NA	NA	BDASeq	1.LCG
ENSG00000228853	1.24472	NA	NA	BDASeq	1.LCG
ENSG00000215874	0	NA	NA	BDASeq	1.LCG
ENSG00000232453	33.9072	0.218505	0.0621119	BDASeq	2.EEG
ENSG00000260386	0	NA	NA	BDASeq	1.LCG
ENSG00000117174	706.498	0.107813	0.0244779	BDASeq	3.NRG
ENSG00000237413	0	NA	NA	BDASeq	1.LCG
ENSG00000184313	103.791	-0.158181	0.146269	BDASeq	2.EEG
ENSG00000284645	0	NA	NA	BDASeq	1.LCG
ENSG00000225605	4.23775	1.08737	0.00156984	BDASeq	4.URG
ENSG00000225446	9.85713	-0.129093	0.551871	BDASeq	2.EEG
ENSG00000288543	38.5104	0.18881	0.132129	BDASeq	2.EEG
ENSG00000122420	39.3514	0.978534	0.000211551	BDASeq	4.URG
ENSG00000284240	15.0105	-0.342218	0.0314217	BDASeq	3.NRG
ENSG00000236290	0	NA	NA	BDASeq	1.LCG
ENSG00000143013	6659.82	-0.138988	0.0115768	BDASeq	3.NRG
ENSG00000226084	11.8774	0.0468344	0.994672	BDASeq	2.EEG
ENSG00000134748	931.899	0.287555	0.000108247	BDASeq	3.NRG
ENSG00000142892	754.914	-0.0694733	0.256282	BDASeq	2.EEG
ENSG00000219102	2.76898	NA	NA	BDASeq	1.LCG
ENSG00000184005	299.563	0.49235	0.000157958	BDASeq	4.URG
ENSG00000230953	11.769	0.0478341	0.972823	BDASeq	2.EEG
ENSG00000287743	18.7025	-0.335625	0.0311018	BDASeq	3.NRG
ENSG00000229332	0	NA	NA	BDASeq	1.LCG
ENSG00000227937	0	NA	NA	BDASeq	1.LCG
ENSG00000229752	0	NA	NA	BDASeq	1.LCG
ENSG00000237505	70.3303	-0.169689	0.143848	BDASeq	2.EEG
ENSG00000285462	0	NA	NA	BDASeq	1.LCG
ENSG00000233216	1.27569	NA	NA	BDASeq	1.LCG
ENSG00000197273	0	NA	NA	BDASeq	1.LCG
ENSG00000226804	0	NA	NA	BDASeq	1.LCG
ENSG00000285325	0	NA	NA	BDASeq	1.LCG
ENSG00000230728	6.15725	0.765793	0.00519877	BDASeq	4.URG
ENSG00000232846	0.627372	NA	NA	BDASeq	1.LCG
ENSG00000230787	0.641045	NA	NA	BDASeq	1.LCG
ENSG00000116641	1467.95	0.313962	8.91091e-08	BDASeq	3.NRG
ENSG00000223920	0	NA	NA	BDASeq	1.LCG
ENSG00000237453	0	NA	NA	BDASeq	1.LCG
ENSG00000172260	4860.79	-0.356609	9.36958e-10	BDASeq	3.NRG
ENSG00000285473	0	NA	NA	BDASeq	1.LCG
ENSG00000237959	0	NA	NA	BDASeq	1.LCG
ENSG00000231364	1.06124	NA	NA	BDASeq	1.LCG
ENSG00000234578	0	NA	NA	BDASeq	1.LCG
ENSG00000117480	703.293	-0.339606	1.60596e-05	BDASeq	3.NRG
ENSG00000137944	385.234	-0.218408	0.0124062	BDASeq	3.NRG
ENSG00000229505	0	NA	NA	BDASeq	1.LCG
ENSG00000228187	1.6569	NA	NA	BDASeq	1.LCG
ENSG00000285201	0	NA	NA	BDASeq	1.LCG
ENSG00000182183	5.87199	0.510295	0.00676923	BDASeq	4.URG
ENSG00000236407	0	NA	NA	BDASeq	1.LCG
ENSG00000227062	0	NA	NA	BDASeq	1.LCG
ENSG00000067334	895.741	0.0487316	0.386065	BDASeq	2.EEG
ENSG00000235673	0.895836	NA	NA	BDASeq	1.LCG
ENSG00000226938	0	NA	NA	BDASeq	1.LCG
ENSG00000213559	0	NA	NA	BDASeq	1.LCG
ENSG00000287587	0	NA	NA	BDASeq	1.LCG
ENSG00000142949	3776.92	-0.175996	1.74081e-05	BDASeq	3.NRG
ENSG00000116133	4217.34	-0.590461	3.73327e-24	BDASeq	5.DRG
ENSG00000232882	2.42985	NA	NA	BDASeq	1.LCG
ENSG00000171502	540.412	-0.499871	3.1445e-12	BDASeq	5.DRG
ENSG00000162399	3.9293	NA	NA	BDASeq	1.LCG
ENSG00000116157	56.8075	0.189184	0.0804222	BDASeq	2.EEG
ENSG00000143036	107.279	0.476607	0.00157509	BDASeq	4.URG
ENSG00000232672	0	NA	NA	BDASeq	1.LCG
ENSG00000230817	1.17154	NA	NA	BDASeq	1.LCG
ENSG00000065243	937.73	0.44644	3.21753e-26	BDASeq	4.URG
ENSG00000226759	10.1671	1.32891	0.00236342	BDASeq	4.URG
ENSG00000226960	0	NA	NA	BDASeq	1.LCG
ENSG00000234080	1.65622	NA	NA	BDASeq	1.LCG
ENSG00000237899	4.66942	0.304217	0.046928	BDASeq	3.NRG
ENSG00000223905	0.400243	NA	NA	BDASeq	1.LCG
ENSG00000227290	9.33954	0.00967613	0.889366	BDASeq	2.EEG
ENSG00000282898	0	NA	NA	BDASeq	1.LCG
ENSG00000285409	0	NA	NA	BDASeq	1.LCG
ENSG00000231090	0	NA	NA	BDASeq	1.LCG
ENSG00000117528	940.175	0.134936	0.00958754	BDASeq	3.NRG
ENSG00000271723	10.2725	0.217007	0.164144	BDASeq	2.EEG
ENSG00000172339	231.134	-0.143436	0.0875457	BDASeq	2.EEG
ENSG00000036549	1189.57	0.194113	0.000669725	BDASeq	3.NRG
ENSG00000287724	1.2599	NA	NA	BDASeq	1.LCG
ENSG00000058799	406.113	-0.032629	0.880138	BDASeq	2.EEG
ENSG00000225191	0	NA	NA	BDASeq	1.LCG
ENSG00000287870	19.14	0.351346	0.315699	BDASeq	2.EEG
ENSG00000235563	0	NA	NA	BDASeq	1.LCG
ENSG00000232048	0	NA	NA	BDASeq	1.LCG
ENSG00000232857	0	NA	NA	BDASeq	1.LCG
ENSG00000273637	0	NA	NA	BDASeq	1.LCG
ENSG00000203985	0	NA	NA	BDASeq	1.LCG
ENSG00000228838	1.65635	NA	NA	BDASeq	1.LCG
ENSG00000283761	14.5393	0.27371	0.156794	BDASeq	2.EEG
ENSG00000189433	1.47721	NA	NA	BDASeq	1.LCG
ENSG00000230759	0.725285	NA	NA	BDASeq	1.LCG
ENSG00000231866	2.8363	NA	NA	BDASeq	1.LCG
ENSG00000179178	112.609	-1.36224	2.39333e-06	BDASeq	5.DRG
ENSG00000142700	7.76903	-0.325356	0.0855782	BDASeq	2.EEG
ENSG00000285525	0	NA	NA	BDASeq	1.LCG
ENSG00000236098	0	NA	NA	BDASeq	1.LCG
ENSG00000233514	0.934639	NA	NA	BDASeq	1.LCG
ENSG00000127124	888.189	-0.183787	0.00557192	BDASeq	3.NRG
ENSG00000266993	20.3787	0.326057	0.0477494	BDASeq	3.NRG
ENSG00000223675	1.65217	NA	NA	BDASeq	1.LCG
ENSG00000162604	540.312	0.00792181	0.931622	BDASeq	2.EEG
ENSG00000229316	0	NA	NA	BDASeq	1.LCG
ENSG00000116171	1314.25	0.127036	0.00654136	BDASeq	3.NRG
ENSG00000287406	2.60564	NA	NA	BDASeq	1.LCG
ENSG00000225767	6.92451	-0.589163	0.297274	BDASeq	2.EEG
ENSG00000234099	0.628639	NA	NA	BDASeq	1.LCG
ENSG00000137936	349.005	0.525817	1.04048e-05	BDASeq	4.URG
ENSG00000235308	4.64733	-0.165715	0.752751	BDASeq	2.EEG
ENSG00000232752	0	NA	NA	BDASeq	1.LCG
ENSG00000235829	2.7027	NA	NA	BDASeq	1.LCG
ENSG00000143032	0.846451	NA	NA	BDASeq	1.LCG
ENSG00000226745	0	NA	NA	BDASeq	1.LCG
ENSG00000178028	1039.85	-0.0224965	0.952782	BDASeq	2.EEG
ENSG00000280040	2.61807	NA	NA	BDASeq	1.LCG
ENSG00000168710	7842.29	0.420217	4.60103e-12	BDASeq	4.URG
ENSG00000117519	2223.19	0.543199	3.35041e-17	BDASeq	4.URG
ENSG00000270507	0	NA	NA	BDASeq	1.LCG
ENSG00000238037	0	NA	NA	BDASeq	1.LCG
ENSG00000215869	0	NA	NA	BDASeq	1.LCG
ENSG00000134215	183.423	0.35153	0.00269125	BDASeq	3.NRG
ENSG00000227935	2.13134	NA	NA	BDASeq	1.LCG
ENSG00000228502	9.3241	-0.419167	0.85021	BDASeq	2.EEG
ENSG00000236268	32.8959	0.344453	0.0194789	BDASeq	3.NRG
ENSG00000271277	1.28556	NA	NA	BDASeq	1.LCG
ENSG00000236888	1.24381	NA	NA	BDASeq	1.LCG
ENSG00000279778	12.1533	-0.261992	0.100404	BDASeq	2.EEG
ENSG00000230955	0	NA	NA	BDASeq	1.LCG
ENSG00000230828	1.23644	NA	NA	BDASeq	1.LCG
ENSG00000188641	408.89	0.362234	0.000185412	BDASeq	3.NRG
ENSG00000152078	1133.61	0.195769	0.00157052	BDASeq	3.NRG
ENSG00000237279	0	NA	NA	BDASeq	1.LCG
ENSG00000233359	0	NA	NA	BDASeq	1.LCG
ENSG00000237954	0	NA	NA	BDASeq	1.LCG
ENSG00000185668	143.641	-0.205707	0.0429132	BDASeq	3.NRG
ENSG00000171492	796.87	-0.189979	0.00461375	BDASeq	3.NRG
ENSG00000233129	0	NA	NA	BDASeq	1.LCG
ENSG00000170989	1071.5	0.576534	1.63734e-11	BDASeq	4.URG
ENSG00000258634	145.394	0.124296	0.154539	BDASeq	2.EEG
ENSG00000233557	0	NA	NA	BDASeq	1.LCG
ENSG00000237897	0	NA	NA	BDASeq	1.LCG
ENSG00000116299	946.38	-0.163788	0.00488841	BDASeq	3.NRG
ENSG00000137962	860.845	0.449951	1.81366e-06	BDASeq	4.URG
ENSG00000227832	0	NA	NA	BDASeq	1.LCG
ENSG00000286692	0	NA	NA	BDASeq	1.LCG
ENSG00000260464	114.216	-0.315626	0.00873679	BDASeq	3.NRG
ENSG00000237435	0	NA	NA	BDASeq	1.LCG
ENSG00000231996	0	NA	NA	BDASeq	1.LCG
ENSG00000273204	6.16479	-0.16665	0.442745	BDASeq	2.EEG
ENSG00000079739	893.985	0.151587	0.00816425	BDASeq	3.NRG
ENSG00000117154	1172.67	-0.27749	4.8946e-05	BDASeq	3.NRG
ENSG00000162377	601.618	-0.296152	0.00105604	BDASeq	3.NRG
ENSG00000224613	21.8392	-0.206987	0.10323	BDASeq	2.EEG
ENSG00000215871	0	NA	NA	BDASeq	1.LCG
ENSG00000287372	5.52973	0.20604	0.773146	BDASeq	2.EEG
ENSG00000232542	1.07599	NA	NA	BDASeq	1.LCG
ENSG00000116774	89.9069	0.492184	0.00353067	BDASeq	4.URG
ENSG00000287756	4.99828	0.266749	0.802268	BDASeq	2.EEG
ENSG00000284652	9.33466	-0.245628	0.110247	BDASeq	2.EEG
ENSG00000023909	501.219	0.0194375	0.951991	BDASeq	2.EEG
ENSG00000069702	513.655	1.18437	4.51936e-34	BDASeq	4.URG
ENSG00000232185	0	NA	NA	BDASeq	1.LCG
ENSG00000230489	0.192024	NA	NA	BDASeq	1.LCG
ENSG00000228399	0	NA	NA	BDASeq	1.LCG
ENSG00000236776	1.17814	NA	NA	BDASeq	1.LCG
ENSG00000287076	0	NA	NA	BDASeq	1.LCG
ENSG00000237480	0	NA	NA	BDASeq	1.LCG
ENSG00000271252	0	NA	NA	BDASeq	1.LCG
ENSG00000230427	4.44761	0.753406	0.00247564	BDASeq	4.URG
ENSG00000235794	0	NA	NA	BDASeq	1.LCG
ENSG00000286758	13.8172	0.111354	0.443975	BDASeq	2.EEG
ENSG00000237337	11.5508	-0.180893	0.31679	BDASeq	2.EEG
ENSG00000233983	0	NA	NA	BDASeq	1.LCG
ENSG00000198198	1250.77	-0.248314	0.00011894	BDASeq	3.NRG
ENSG00000225183	0.579096	NA	NA	BDASeq	1.LCG
ENSG00000230402	0	NA	NA	BDASeq	1.LCG
ENSG00000116793	834.546	-0.165774	0.00512188	BDASeq	3.NRG
ENSG00000238122	0	NA	NA	BDASeq	1.LCG
ENSG00000283354	0	NA	NA	BDASeq	1.LCG
ENSG00000232918	0	NA	NA	BDASeq	1.LCG
ENSG00000236360	1.1088	NA	NA	BDASeq	1.LCG
ENSG00000183298	10.6813	-0.0202988	0.933248	BDASeq	2.EEG
ENSG00000234332	1.33347	NA	NA	BDASeq	1.LCG
ENSG00000117525	1161.7	0.381373	0.0300666	BDASeq	3.NRG
ENSG00000225079	0	NA	NA	BDASeq	1.LCG
ENSG00000226483	0	NA	NA	BDASeq	1.LCG
ENSG00000224238	3.55459	NA	NA	BDASeq	1.LCG
ENSG00000229537	2.44897	NA	NA	BDASeq	1.LCG
ENSG00000162699	1.47366	NA	NA	BDASeq	1.LCG
ENSG00000162692	55.0996	1.12067	0.000605007	BDASeq	4.URG
ENSG00000203914	0	NA	NA	BDASeq	1.LCG
ENSG00000270457	2.63229	NA	NA	BDASeq	1.LCG
ENSG00000203858	9.18179	-0.267882	0.298895	BDASeq	2.EEG
ENSG00000231987	0	NA	NA	BDASeq	1.LCG
ENSG00000228057	9.93903	-0.0238571	0.951991	BDASeq	2.EEG
ENSG00000261593	0	NA	NA	BDASeq	1.LCG
ENSG00000224445	0	NA	NA	BDASeq	1.LCG
ENSG00000229842	0	NA	NA	BDASeq	1.LCG
ENSG00000270631	0	NA	NA	BDASeq	1.LCG
ENSG00000229201	0	NA	NA	BDASeq	1.LCG
ENSG00000181656	183.054	-0.00740283	0.998566	BDASeq	2.EEG
ENSG00000122481	92.2317	0.143694	0.121137	BDASeq	2.EEG
ENSG00000198162	3367.91	0.0296967	0.862507	BDASeq	2.EEG
ENSG00000238198	48.7508	0.0390713	0.638257	BDASeq	2.EEG
ENSG00000171517	79.0236	-0.135995	0.423786	BDASeq	2.EEG
ENSG00000228852	27.1984	0.252262	0.0436282	BDASeq	3.NRG
ENSG00000203864	0	NA	NA	BDASeq	1.LCG
ENSG00000233482	0	NA	NA	BDASeq	1.LCG
ENSG00000230250	0	NA	NA	BDASeq	1.LCG
ENSG00000232878	4.23953	0.541083	0.0541397	BDASeq	2.EEG
ENSG00000143079	678.538	0.116135	0.0270781	BDASeq	3.NRG
ENSG00000232450	17.9175	0.412916	0.0158971	BDASeq	4.URG
ENSG00000223575	1.07761	NA	NA	BDASeq	1.LCG
ENSG00000230768	0	NA	NA	BDASeq	1.LCG
ENSG00000235202	0	NA	NA	BDASeq	1.LCG
ENSG00000272715	3.31125	NA	NA	BDASeq	1.LCG
ENSG00000235038	1.45503	NA	NA	BDASeq	1.LCG
ENSG00000143093	1240.47	-0.178315	0.00185605	BDASeq	3.NRG
ENSG00000226415	29.9618	-0.403477	0.0168445	BDASeq	5.DRG
ENSG00000085491	185.113	0.395721	0.00144893	BDASeq	3.NRG
ENSG00000173947	92.1241	0.306359	0.0104529	BDASeq	3.NRG
ENSG00000230434	0	NA	NA	BDASeq	1.LCG
ENSG00000230718	0.34767	NA	NA	BDASeq	1.LCG
ENSG00000134198	37.8462	-0.183126	0.215392	BDASeq	2.EEG
ENSG00000235595	21.649	-0.44603	0.0802226	BDASeq	2.EEG
ENSG00000226053	1.4712	NA	NA	BDASeq	1.LCG
ENSG00000226128	0.181781	NA	NA	BDASeq	1.LCG
ENSG00000198799	726.597	0.0132161	0.945542	BDASeq	2.EEG
ENSG00000279513	13.7421	-0.63214	0.00133821	BDASeq	5.DRG
ENSG00000117620	466.957	0.00841897	0.962887	BDASeq	2.EEG
ENSG00000280186	6.14613	-0.30328	0.0872538	BDASeq	2.EEG
ENSG00000223906	0	NA	NA	BDASeq	1.LCG
ENSG00000162688	921.349	-0.103902	0.0586207	BDASeq	2.EEG
ENSG00000197106	4916.98	-0.526773	5.55112e-16	BDASeq	5.DRG
ENSG00000259946	66.9548	0.408352	0.00832235	BDASeq	4.URG
ENSG00000236137	4.51524	NA	NA	BDASeq	1.LCG
ENSG00000203859	9.8292	-0.0696917	0.995903	BDASeq	2.EEG
ENSG00000228086	0	NA	NA	BDASeq	1.LCG
ENSG00000213421	0	NA	NA	BDASeq	1.LCG
ENSG00000234020	0.826862	NA	NA	BDASeq	1.LCG
ENSG00000236804	1.00956	NA	NA	BDASeq	1.LCG
ENSG00000231072	0	NA	NA	BDASeq	1.LCG
ENSG00000273406	0	NA	NA	BDASeq	1.LCG
ENSG00000185946	944.349	0.0607823	0.499002	BDASeq	2.EEG
ENSG00000162627	242.342	0.243257	0.00919403	BDASeq	3.NRG
ENSG00000226715	14.634	0.184258	0.674264	BDASeq	2.EEG
ENSG00000162695	415.858	0.221646	0.00554466	BDASeq	3.NRG
ENSG00000265808	1088.44	0.0605051	0.41845	BDASeq	2.EEG
ENSG00000261290	0	NA	NA	BDASeq	1.LCG
ENSG00000225923	0	NA	NA	BDASeq	1.LCG
ENSG00000134247	782.194	-0.149354	0.00696037	BDASeq	3.NRG
ENSG00000187481	4.61939	-0.160372	0.596338	BDASeq	2.EEG
ENSG00000116752	736.703	-0.221342	0.0038669	BDASeq	3.NRG
ENSG00000162664	1006.62	0.115516	0.0137261	BDASeq	3.NRG
ENSG00000236866	0	NA	NA	BDASeq	1.LCG
ENSG00000134253	157.783	-0.422302	0.00147692	BDASeq	5.DRG
ENSG00000223416	1.29738	NA	NA	BDASeq	1.LCG
ENSG00000179571	0	NA	NA	BDASeq	1.LCG
ENSG00000227850	0	NA	NA	BDASeq	1.LCG
ENSG00000235777	1.00956	NA	NA	BDASeq	1.LCG
ENSG00000173218	69.533	0.00715568	0.960349	BDASeq	2.EEG
ENSG00000285532	2.41005	NA	NA	BDASeq	1.LCG
ENSG00000226755	0	NA	NA	BDASeq	1.LCG
ENSG00000232650	4.22074	NA	NA	BDASeq	1.LCG
ENSG00000183508	34.8757	0.736505	0.000597157	BDASeq	4.URG
ENSG00000277095	0	NA	NA	BDASeq	1.LCG
ENSG00000234283	7.74528	0.233832	0.127559	BDASeq	2.EEG
ENSG00000232780	26.8075	0.0872777	0.753292	BDASeq	2.EEG
ENSG00000274927	0	NA	NA	BDASeq	1.LCG
ENSG00000264145	0	NA	NA	BDASeq	1.LCG
ENSG00000238256	0	NA	NA	BDASeq	1.LCG
ENSG00000198765	0	NA	NA	BDASeq	1.LCG
ENSG00000224335	0	NA	NA	BDASeq	1.LCG
ENSG00000277702	18.9033	-0.115891	0.629899	BDASeq	2.EEG
ENSG00000143398	1070.32	0.080903	0.0905943	BDASeq	2.EEG
ENSG00000196505	519.555	0.203906	0.00512871	BDASeq	3.NRG
ENSG00000223489	0	NA	NA	BDASeq	1.LCG
ENSG00000230546	0	NA	NA	BDASeq	1.LCG
ENSG00000213262	0	NA	NA	BDASeq	1.LCG
ENSG00000287015	0	NA	NA	BDASeq	1.LCG
ENSG00000235526	11.2249	0.00604788	0.966794	BDASeq	2.EEG
ENSG00000228347	0	NA	NA	BDASeq	1.LCG
ENSG00000236012	0	NA	NA	BDASeq	1.LCG
ENSG00000270911	1.65635	NA	NA	BDASeq	1.LCG
ENSG00000134200	0	NA	NA	BDASeq	1.LCG
ENSG00000065183	465.98	-0.0616214	0.405919	BDASeq	2.EEG
ENSG00000227082	146.924	-0.158055	0.0890929	BDASeq	2.EEG
ENSG00000226126	0	NA	NA	BDASeq	1.LCG
ENSG00000163393	596.213	-0.215223	0.00369359	BDASeq	3.NRG
ENSG00000163156	248.2	0.033095	0.764846	BDASeq	2.EEG
ENSG00000143631	71.9291	-0.4615	0.0569739	BDASeq	2.EEG
ENSG00000156150	2.68375	NA	NA	BDASeq	1.LCG
ENSG00000228453	0	NA	NA	BDASeq	1.LCG
ENSG00000274642	70.7456	-0.330354	0.217519	BDASeq	2.EEG
ENSG00000177551	46.0513	-0.632278	0.00178335	BDASeq	5.DRG
ENSG00000197323	1804.03	0.057114	0.340259	BDASeq	2.EEG
ENSG00000237975	120.186	0.0660153	0.888541	BDASeq	2.EEG
ENSG00000261168	23.5324	0.572093	0.00156329	BDASeq	4.URG
ENSG00000287980	0	NA	NA	BDASeq	1.LCG
ENSG00000271419	0	NA	NA	BDASeq	1.LCG
ENSG00000226172	0	NA	NA	BDASeq	1.LCG
ENSG00000079335	166.725	0.831711	5.77858e-08	BDASeq	4.URG
ENSG00000143119	280.189	0.616455	6.30511e-05	BDASeq	4.URG
ENSG00000237278	0	NA	NA	BDASeq	1.LCG
ENSG00000233432	0	NA	NA	BDASeq	1.LCG
ENSG00000227700	0.890853	NA	NA	BDASeq	1.LCG
ENSG00000229911	0	NA	NA	BDASeq	1.LCG
ENSG00000143520	4.20964	0.892746	0.00468574	BDASeq	4.URG
ENSG00000171943	437.144	0.0187867	0.968408	BDASeq	2.EEG
ENSG00000270719	0	NA	NA	BDASeq	1.LCG
ENSG00000155761	18.6539	0.197276	0.292592	BDASeq	2.EEG
ENSG00000230806	6.47415	0.786568	0.00627347	BDASeq	4.URG
ENSG00000116830	202.2	-0.0121449	0.999776	BDASeq	2.EEG
ENSG00000234422	0	NA	NA	BDASeq	1.LCG
ENSG00000227056	1.08575	NA	NA	BDASeq	1.LCG
ENSG00000227091	8.96518	-0.138168	0.643558	BDASeq	2.EEG
ENSG00000214204	0	NA	NA	BDASeq	1.LCG
ENSG00000081026	1322.29	-0.36231	6.06801e-06	BDASeq	3.NRG
ENSG00000225650	1.17154	NA	NA	BDASeq	1.LCG
ENSG00000224965	6.41045	-0.217448	0.363094	BDASeq	2.EEG
ENSG00000228127	28.8986	-0.493337	0.00321644	BDASeq	5.DRG
ENSG00000226984	1.16161	NA	NA	BDASeq	1.LCG
ENSG00000186150	6.26053	0.514109	0.102783	BDASeq	2.EEG
ENSG00000143458	587.479	0.0641642	0.552985	BDASeq	2.EEG
ENSG00000230932	0	NA	NA	BDASeq	1.LCG
ENSG00000073754	0	NA	NA	BDASeq	1.LCG
ENSG00000228826	0	NA	NA	BDASeq	1.LCG
ENSG00000233907	0	NA	NA	BDASeq	1.LCG
ENSG00000225036	0	NA	NA	BDASeq	1.LCG
ENSG00000228420	0	NA	NA	BDASeq	1.LCG
ENSG00000233839	0	NA	NA	BDASeq	1.LCG
ENSG00000250890	0	NA	NA	BDASeq	1.LCG
ENSG00000230921	1.52373	NA	NA	BDASeq	1.LCG
ENSG00000286151	0	NA	NA	BDASeq	1.LCG
ENSG00000234388	0	NA	NA	BDASeq	1.LCG
ENSG00000271736	0	NA	NA	BDASeq	1.LCG
ENSG00000233717	0	NA	NA	BDASeq	1.LCG
ENSG00000163155	325.56	-0.0118759	0.967051	BDASeq	2.EEG
ENSG00000241975	9.46655	0.524448	0.0275773	BDASeq	4.URG
ENSG00000271143	2.30405	NA	NA	BDASeq	1.LCG
ENSG00000270976	0	NA	NA	BDASeq	1.LCG
ENSG00000228217	0.983377	NA	NA	BDASeq	1.LCG
ENSG00000143552	39.879	0.464114	0.0118885	BDASeq	4.URG
ENSG00000175984	59.0702	0.140828	0.15609	BDASeq	2.EEG
ENSG00000231100	0	NA	NA	BDASeq	1.LCG
ENSG00000116824	2.39174	NA	NA	BDASeq	1.LCG
ENSG00000235887	0	NA	NA	BDASeq	1.LCG
ENSG00000237460	0	NA	NA	BDASeq	1.LCG
ENSG00000236887	0	NA	NA	BDASeq	1.LCG
ENSG00000024526	14.4199	-0.301269	0.0526432	BDASeq	2.EEG
ENSG00000236480	4.3944	NA	NA	BDASeq	1.LCG
ENSG00000235756	0	NA	NA	BDASeq	1.LCG
ENSG00000173810	0	NA	NA	BDASeq	1.LCG
ENSG00000235005	0	NA	NA	BDASeq	1.LCG
ENSG00000271890	0	NA	NA	BDASeq	1.LCG
ENSG00000227425	0	NA	NA	BDASeq	1.LCG
ENSG00000225279	18.6873	0.368471	0.016483	BDASeq	3.NRG
ENSG00000229101	0	NA	NA	BDASeq	1.LCG
ENSG00000239216	0	NA	NA	BDASeq	1.LCG
ENSG00000283360	3.90017	NA	NA	BDASeq	1.LCG
ENSG00000117262	115.696	0.108464	0.210145	BDASeq	2.EEG
ENSG00000227907	0	NA	NA	BDASeq	1.LCG
ENSG00000261055	0	NA	NA	BDASeq	1.LCG
ENSG00000231613	3.21605	NA	NA	BDASeq	1.LCG
ENSG00000137947	399.334	0.130272	0.0501309	BDASeq	2.EEG
ENSG00000236689	0	NA	NA	BDASeq	1.LCG
ENSG00000233589	0	NA	NA	BDASeq	1.LCG
ENSG00000117586	81.2231	0.0964282	0.477827	BDASeq	2.EEG
ENSG00000230946	3.02719	NA	NA	BDASeq	1.LCG
ENSG00000162728	3686.58	-0.33655	2.7556e-16	BDASeq	3.NRG
ENSG00000229021	0	NA	NA	BDASeq	1.LCG
ENSG00000203825	0	NA	NA	BDASeq	1.LCG
ENSG00000184371	375.595	0.662905	3.42682e-05	BDASeq	4.URG
ENSG00000233449	0	NA	NA	BDASeq	1.LCG
ENSG00000242943	0	NA	NA	BDASeq	1.LCG
ENSG00000233203	2.78142	NA	NA	BDASeq	1.LCG
ENSG00000232499	8.81455	-0.38942	0.136092	BDASeq	2.EEG
ENSG00000232265	25.0103	-0.15464	0.287776	BDASeq	2.EEG
ENSG00000163154	31.9455	0.71115	0.000584228	BDASeq	4.URG
ENSG00000232995	31.0448	0.0372319	0.970596	BDASeq	2.EEG
ENSG00000238087	0	NA	NA	BDASeq	1.LCG
ENSG00000227777	0	NA	NA	BDASeq	1.LCG
ENSG00000177173	4.19094	NA	NA	BDASeq	1.LCG
ENSG00000238022	0	NA	NA	BDASeq	1.LCG
ENSG00000231671	0	NA	NA	BDASeq	1.LCG
ENSG00000162729	3336.19	-0.352034	6.2385e-17	BDASeq	3.NRG
ENSG00000143158	1181.53	-0.20508	0.00262464	BDASeq	3.NRG
ENSG00000271092	12.5787	0.284652	0.0602192	BDASeq	2.EEG
ENSG00000238118	0	NA	NA	BDASeq	1.LCG
ENSG00000276118	0	NA	NA	BDASeq	1.LCG
ENSG00000232148	0	NA	NA	BDASeq	1.LCG
ENSG00000278811	25.9077	0.388742	0.0112553	BDASeq	3.NRG
ENSG00000000460	83.1712	0.309083	0.00985169	BDASeq	3.NRG
ENSG00000188859	484.332	-0.0623694	0.518163	BDASeq	2.EEG
ENSG00000135862	681.156	0.353338	6.6957e-05	BDASeq	3.NRG
ENSG00000232952	3.61195	NA	NA	BDASeq	1.LCG
ENSG00000227722	0	NA	NA	BDASeq	1.LCG
ENSG00000285922	2.80912	NA	NA	BDASeq	1.LCG
ENSG00000143198	2007.36	-0.128193	0.00556962	BDASeq	3.NRG
ENSG00000143318	297.635	-0.133373	0.126596	BDASeq	2.EEG
ENSG00000232188	0	NA	NA	BDASeq	1.LCG
ENSG00000232212	0	NA	NA	BDASeq	1.LCG
ENSG00000143621	1238.27	0.0297244	0.929881	BDASeq	2.EEG
ENSG00000241042	0	NA	NA	BDASeq	1.LCG
ENSG00000143155	1011.66	-0.114691	0.0958615	BDASeq	2.EEG
ENSG00000260322	0	NA	NA	BDASeq	1.LCG
ENSG00000223495	0	NA	NA	BDASeq	1.LCG
ENSG00000143156	294.9	0.038418	0.792578	BDASeq	2.EEG
ENSG00000198771	268.645	-0.0692249	0.451994	BDASeq	2.EEG
ENSG00000225462	0	NA	NA	BDASeq	1.LCG
ENSG00000237756	1.19479	NA	NA	BDASeq	1.LCG
ENSG00000116147	5504.39	-0.125605	0.00462785	BDASeq	3.NRG
ENSG00000213064	705.014	0.469658	1.35869e-09	BDASeq	4.URG
ENSG00000203307	5.01251	0.80528	0.00641112	BDASeq	4.URG
ENSG00000143179	556.411	-0.28886	0.000783119	BDASeq	3.NRG
ENSG00000271187	0	NA	NA	BDASeq	1.LCG
ENSG00000274562	0	NA	NA	BDASeq	1.LCG
ENSG00000143315	359.998	0.182013	0.0142504	BDASeq	3.NRG
ENSG00000231175	0	NA	NA	BDASeq	1.LCG
ENSG00000143185	0	NA	NA	BDASeq	1.LCG
ENSG00000272931	5.29802	-0.408312	0.047363	BDASeq	5.DRG
ENSG00000143190	1009.75	0.0403645	0.466256	BDASeq	2.EEG
ENSG00000225475	0	NA	NA	BDASeq	1.LCG
ENSG00000230898	1.45503	NA	NA	BDASeq	1.LCG
ENSG00000232223	0	NA	NA	BDASeq	1.LCG
ENSG00000224698	0	NA	NA	BDASeq	1.LCG
ENSG00000287697	10.4255	0.388943	0.0124756	BDASeq	3.NRG
ENSG00000075945	3645.56	-0.324091	9.42085e-09	BDASeq	3.NRG
ENSG00000235303	1.36907	NA	NA	BDASeq	1.LCG
ENSG00000234810	2.1318	NA	NA	BDASeq	1.LCG
ENSG00000224468	6.54437	0.24101	0.308693	BDASeq	2.EEG
ENSG00000235628	1.24026	NA	NA	BDASeq	1.LCG
ENSG00000232551	0	NA	NA	BDASeq	1.LCG
ENSG00000092607	26.6294	1.49269	4.61362e-05	BDASeq	4.URG
ENSG00000285894	0	NA	NA	BDASeq	1.LCG
ENSG00000236025	0	NA	NA	BDASeq	1.LCG
ENSG00000230687	0	NA	NA	BDASeq	1.LCG
ENSG00000230704	0	NA	NA	BDASeq	1.LCG
ENSG00000227741	29.0629	-0.173556	0.138117	BDASeq	2.EEG
ENSG00000237049	0	NA	NA	BDASeq	1.LCG
ENSG00000286754	4.94283	-0.18097	0.30818	BDASeq	2.EEG
ENSG00000232751	1.24304	NA	NA	BDASeq	1.LCG
ENSG00000236364	16.1822	-0.359779	0.73613	BDASeq	2.EEG
ENSG00000117091	3.65452	NA	NA	BDASeq	1.LCG
ENSG00000235378	0	NA	NA	BDASeq	1.LCG
ENSG00000143171	134.024	0.436141	0.00210709	BDASeq	4.URG
ENSG00000275767	0	NA	NA	BDASeq	1.LCG
ENSG00000224718	1.00351	NA	NA	BDASeq	1.LCG
ENSG00000047410	2230.77	0.0432527	0.633748	BDASeq	2.EEG
ENSG00000231992	2.32001	NA	NA	BDASeq	1.LCG
ENSG00000018625	20647.6	0.392119	1.44438e-09	BDASeq	3.NRG
ENSG00000171806	75.2529	0.357028	0.00638232	BDASeq	3.NRG
ENSG00000287919	6.35518	0.571548	0.00908561	BDASeq	4.URG
ENSG00000233882	0	NA	NA	BDASeq	1.LCG
ENSG00000198358	0	NA	NA	BDASeq	1.LCG
ENSG00000134216	0	NA	NA	BDASeq	1.LCG
ENSG00000230748	0	NA	NA	BDASeq	1.LCG
ENSG00000254154	26.0505	-0.480202	0.00376937	BDASeq	5.DRG
ENSG00000162694	875.843	-0.228975	0.002474	BDASeq	3.NRG
ENSG00000238108	0	NA	NA	BDASeq	1.LCG
ENSG00000215835	9.75036	-0.29226	0.564272	BDASeq	2.EEG
ENSG00000118197	226.328	0.241069	0.00811083	BDASeq	3.NRG
ENSG00000135842	126.199	0.446109	0.0184674	BDASeq	4.URG
ENSG00000229258	0	NA	NA	BDASeq	1.LCG
ENSG00000287472	0	NA	NA	BDASeq	1.LCG
ENSG00000241318	0	NA	NA	BDASeq	1.LCG
ENSG00000228238	22.8696	0.376295	0.0160425	BDASeq	3.NRG
ENSG00000232393	0	NA	NA	BDASeq	1.LCG
ENSG00000184155	0	NA	NA	BDASeq	1.LCG
ENSG00000058085	20.4712	-0.156969	0.939553	BDASeq	2.EEG
ENSG00000260088	8.38188	-0.038213	0.923396	BDASeq	2.EEG
ENSG00000116815	56.4518	0.618658	0.000561892	BDASeq	4.URG
ENSG00000232917	0	NA	NA	BDASeq	1.LCG
ENSG00000233057	1.24084	NA	NA	BDASeq	1.LCG
ENSG00000237131	0	NA	NA	BDASeq	1.LCG
ENSG00000233946	0	NA	NA	BDASeq	1.LCG
ENSG00000143167	5.22545	-0.41269	0.0259694	BDASeq	5.DRG
ENSG00000143184	1.27213	NA	NA	BDASeq	1.LCG
ENSG00000260976	0	NA	NA	BDASeq	1.LCG
ENSG00000235215	0.893388	NA	NA	BDASeq	1.LCG
ENSG00000224691	0	NA	NA	BDASeq	1.LCG
ENSG00000286572	4.12783	NA	NA	BDASeq	1.LCG
ENSG00000228215	0	NA	NA	BDASeq	1.LCG
ENSG00000177807	3579.39	0.344275	0.000138531	BDASeq	3.NRG
ENSG00000233626	5.85419	0.762554	0.000599907	BDASeq	4.URG
ENSG00000233691	0	NA	NA	BDASeq	1.LCG
ENSG00000283518	0.0892746	NA	NA	BDASeq	1.LCG
ENSG00000271527	0	NA	NA	BDASeq	1.LCG
ENSG00000143228	18.701	-0.0368616	0.943814	BDASeq	2.EEG
ENSG00000235827	0	NA	NA	BDASeq	1.LCG
ENSG00000231615	7.39097	0.62991	0.0182973	BDASeq	4.URG
ENSG00000231714	0	NA	NA	BDASeq	1.LCG
ENSG00000174514	2443.19	-0.254579	5.91908e-09	BDASeq	3.NRG
ENSG00000143178	25.8831	0.70006	0.000935353	BDASeq	4.URG
ENSG00000224837	3.75365	NA	NA	BDASeq	1.LCG
ENSG00000116833	1.78212	NA	NA	BDASeq	1.LCG
ENSG00000227740	27.124	0.48755	0.00691504	BDASeq	4.URG
ENSG00000260990	14.2052	0.289224	0.0647236	BDASeq	2.EEG
ENSG00000000457	269.151	-0.0597371	0.543628	BDASeq	2.EEG
ENSG00000143507	158.495	-0.0597605	0.691867	BDASeq	2.EEG
ENSG00000285638	2.27952	NA	NA	BDASeq	1.LCG
ENSG00000230987	0	NA	NA	BDASeq	1.LCG
ENSG00000232527	0	NA	NA	BDASeq	1.LCG
ENSG00000215833	0	NA	NA	BDASeq	1.LCG
ENSG00000228167	0	NA	NA	BDASeq	1.LCG
ENSG00000225325	0	NA	NA	BDASeq	1.LCG
ENSG00000223344	0	NA	NA	BDASeq	1.LCG
ENSG00000157064	4833.26	-0.328455	1.24699e-11	BDASeq	3.NRG
ENSG00000288139	0	NA	NA	BDASeq	1.LCG
ENSG00000215808	12.5303	1.22964	0.000205564	BDASeq	4.URG
ENSG00000059588	1980.46	-0.641441	4.44089e-16	BDASeq	5.DRG
ENSG00000237379	1.37059	NA	NA	BDASeq	1.LCG
ENSG00000232959	0.195768	NA	NA	BDASeq	1.LCG
ENSG00000122224	1.38293	NA	NA	BDASeq	1.LCG
ENSG00000162782	40.9466	-0.650756	0.00165826	BDASeq	5.DRG
ENSG00000238051	0	NA	NA	BDASeq	1.LCG
ENSG00000233196	16.6557	0.554019	0.00271642	BDASeq	4.URG
ENSG00000229220	0	NA	NA	BDASeq	1.LCG
ENSG00000143653	1107.66	-0.0593315	0.27424	BDASeq	2.EEG
ENSG00000158711	1030.97	0.304411	6.88005e-05	BDASeq	3.NRG
ENSG00000227747	0	NA	NA	BDASeq	1.LCG
ENSG00000228081	0	NA	NA	BDASeq	1.LCG
ENSG00000228020	10.2743	-0.635532	0.0048391	BDASeq	5.DRG
ENSG00000234975	9.79967	-0.553362	0.00616481	BDASeq	5.DRG
ENSG00000162851	151.069	0.0727679	0.412448	BDASeq	2.EEG
ENSG00000271427	6.7839	-0.128417	0.906116	BDASeq	2.EEG
ENSG00000143353	369.122	0.0368203	0.83881	BDASeq	2.EEG
ENSG00000197965	733.62	0.257937	0.000873521	BDASeq	3.NRG
ENSG00000143493	381.411	0.201227	0.00941221	BDASeq	3.NRG
ENSG00000230777	6.05813	0.582453	0.0138168	BDASeq	4.URG
ENSG00000179397	60.0245	0.0428936	0.895855	BDASeq	2.EEG
ENSG00000224540	0	NA	NA	BDASeq	1.LCG
ENSG00000117592	2052.08	0.331127	4.84732e-05	BDASeq	3.NRG
ENSG00000186197	2.76408	NA	NA	BDASeq	1.LCG
ENSG00000229067	0	NA	NA	BDASeq	1.LCG
ENSG00000230231	0	NA	NA	BDASeq	1.LCG
ENSG00000227711	0.662035	NA	NA	BDASeq	1.LCG
ENSG00000261182	0	NA	NA	BDASeq	1.LCG
ENSG00000228879	1.29981	NA	NA	BDASeq	1.LCG
ENSG00000227925	0	NA	NA	BDASeq	1.LCG
ENSG00000162670	527.197	-0.068462	0.243529	BDASeq	2.EEG
ENSG00000225712	0	NA	NA	BDASeq	1.LCG
ENSG00000162761	0	NA	NA	BDASeq	1.LCG
ENSG00000143199	37.0962	0.635197	0.00170632	BDASeq	4.URG
ENSG00000179930	3.96046	NA	NA	BDASeq	1.LCG
ENSG00000007908	14.7174	0.623927	0.112361	BDASeq	2.EEG
ENSG00000092978	449.007	0.0311619	0.760143	BDASeq	2.EEG
ENSG00000143499	991.839	-0.462134	4.81636e-08	BDASeq	5.DRG
ENSG00000188404	55.2261	0.926998	0.000194892	BDASeq	4.URG
ENSG00000227735	0	NA	NA	BDASeq	1.LCG
ENSG00000143196	5.02749	0.413678	0.0193877	BDASeq	4.URG
ENSG00000228504	0	NA	NA	BDASeq	1.LCG
ENSG00000274702	0	NA	NA	BDASeq	1.LCG
ENSG00000226211	0	NA	NA	BDASeq	1.LCG
ENSG00000236942	2.24952	NA	NA	BDASeq	1.LCG
ENSG00000287205	6.66513	-0.460065	0.0167647	BDASeq	5.DRG
ENSG00000203697	13.7506	-0.317628	0.0620798	BDASeq	2.EEG
ENSG00000116574	1207.29	-0.0751757	0.596926	BDASeq	2.EEG
ENSG00000287929	3.29464	NA	NA	BDASeq	1.LCG
ENSG00000224896	0	NA	NA	BDASeq	1.LCG
ENSG00000226292	0.445861	NA	NA	BDASeq	1.LCG
ENSG00000121481	380.222	0.0476993	0.778112	BDASeq	2.EEG
ENSG00000143248	3625.59	-0.0169509	0.992796	BDASeq	2.EEG
ENSG00000224810	2.97433	NA	NA	BDASeq	1.LCG
ENSG00000162814	27.8473	0.0245589	0.990871	BDASeq	2.EEG
ENSG00000225172	1.68324	NA	NA	BDASeq	1.LCG
ENSG00000261642	5.41997	-0.363349	0.118318	BDASeq	2.EEG
ENSG00000237283	0	NA	NA	BDASeq	1.LCG
ENSG00000116132	468.152	0.401834	0.000130914	BDASeq	4.URG
ENSG00000238042	0	NA	NA	BDASeq	1.LCG
ENSG00000271475	0	NA	NA	BDASeq	1.LCG
ENSG00000231877	0	NA	NA	BDASeq	1.LCG
ENSG00000116679	1659.53	0.174177	0.000939603	BDASeq	3.NRG
ENSG00000228536	17.2057	0.671111	0.0139796	BDASeq	4.URG
ENSG00000230550	1.45964	NA	NA	BDASeq	1.LCG
ENSG00000229242	0	NA	NA	BDASeq	1.LCG
ENSG00000228470	2.40319	NA	NA	BDASeq	1.LCG
ENSG00000152092	4414.41	-0.216252	1.02944e-10	BDASeq	3.NRG
ENSG00000234984	0	NA	NA	BDASeq	1.LCG
ENSG00000231648	0	NA	NA	BDASeq	1.LCG
ENSG00000229983	0	NA	NA	BDASeq	1.LCG
ENSG00000215149	0	NA	NA	BDASeq	1.LCG
ENSG00000225920	15.4435	0.845408	0.000717397	BDASeq	4.URG
ENSG00000143476	7.0619	-0.0542863	0.993886	BDASeq	2.EEG
ENSG00000121486	571.923	0.119331	0.0342333	BDASeq	3.NRG
ENSG00000228437	0	NA	NA	BDASeq	1.LCG
ENSG00000057252	405.438	0.381886	0.000251845	BDASeq	3.NRG
ENSG00000225982	0	NA	NA	BDASeq	1.LCG
ENSG00000285718	0	NA	NA	BDASeq	1.LCG
ENSG00000234070	0	NA	NA	BDASeq	1.LCG
ENSG00000233620	0	NA	NA	BDASeq	1.LCG
ENSG00000237783	0	NA	NA	BDASeq	1.LCG
ENSG00000233018	1.49571	NA	NA	BDASeq	1.LCG
ENSG00000123685	81.6422	-0.0200387	0.974653	BDASeq	2.EEG
ENSG00000224783	0	NA	NA	BDASeq	1.LCG
ENSG00000162852	1938.09	0.134126	0.193652	BDASeq	2.EEG
ENSG00000232792	1.32206	NA	NA	BDASeq	1.LCG
ENSG00000273004	4.3305	NA	NA	BDASeq	1.LCG
ENSG00000143842	410.73	0.400809	0.000238719	BDASeq	4.URG
ENSG00000268062	1.89807	NA	NA	BDASeq	1.LCG
ENSG00000237409	0	NA	NA	BDASeq	1.LCG
ENSG00000116962	227.668	1.12184	5.61654e-24	BDASeq	4.URG
ENSG00000288078	0	NA	NA	BDASeq	1.LCG
ENSG00000271399	0	NA	NA	BDASeq	1.LCG
ENSG00000229757	0	NA	NA	BDASeq	1.LCG
ENSG00000232679	0.34079	NA	NA	BDASeq	1.LCG
ENSG00000220749	18.1306	0.588583	0.00574309	BDASeq	4.URG
ENSG00000181450	226.634	0.31505	0.00251364	BDASeq	3.NRG
ENSG00000223519	28.7113	-0.371964	0.0125116	BDASeq	3.NRG
ENSG00000120333	611.814	0.0596738	0.32226	BDASeq	2.EEG
ENSG00000286285	38.304	-0.854647	0.000292562	BDASeq	5.DRG
ENSG00000225300	3.56112	NA	NA	BDASeq	1.LCG
ENSG00000223842	5.43935	1.24858	0.000747358	BDASeq	4.URG
ENSG00000162753	19.5674	0.450409	0.0134776	BDASeq	4.URG
ENSG00000228247	0	NA	NA	BDASeq	1.LCG
ENSG00000231424	11.5972	-0.215619	0.223101	BDASeq	2.EEG
ENSG00000143355	0.646411	NA	NA	BDASeq	1.LCG
ENSG00000287177	0	NA	NA	BDASeq	1.LCG
ENSG00000237193	0	NA	NA	BDASeq	1.LCG
ENSG00000223490	0	NA	NA	BDASeq	1.LCG
ENSG00000121644	339.069	0.173623	0.022385	BDASeq	3.NRG
ENSG00000174502	25.8325	-0.0603759	0.957727	BDASeq	2.EEG
ENSG00000224286	0	NA	NA	BDASeq	1.LCG
ENSG00000158715	196.051	-0.436295	0.00395088	BDASeq	5.DRG
ENSG00000143195	1624.12	0.130542	0.0190189	BDASeq	3.NRG
ENSG00000162849	493.851	-0.0578414	0.35075	BDASeq	2.EEG
ENSG00000232824	0.895519	NA	NA	BDASeq	1.LCG
ENSG00000273416	18.2956	0.33503	0.0346111	BDASeq	3.NRG
ENSG00000234142	0	NA	NA	BDASeq	1.LCG
ENSG00000282111	0	NA	NA	BDASeq	1.LCG
ENSG00000233410	0	NA	NA	BDASeq	1.LCG
ENSG00000067533	388.871	0.0643568	0.394437	BDASeq	2.EEG
ENSG00000228955	1.17609	NA	NA	BDASeq	1.LCG
ENSG00000270443	0	NA	NA	BDASeq	1.LCG
ENSG00000116209	3134.88	0.0192603	0.98486	BDASeq	2.EEG
ENSG00000224702	0	NA	NA	BDASeq	1.LCG
ENSG00000271811	22.9577	-0.261659	0.414712	BDASeq	2.EEG
ENSG00000224278	0	NA	NA	BDASeq	1.LCG
ENSG00000235492	0	NA	NA	BDASeq	1.LCG
ENSG00000287808	27.1425	-0.402455	0.00856108	BDASeq	5.DRG
ENSG00000229840	0	NA	NA	BDASeq	1.LCG
ENSG00000116161	2647.8	0.139897	0.0323909	BDASeq	3.NRG
ENSG00000226486	0	NA	NA	BDASeq	1.LCG
ENSG00000227687	0	NA	NA	BDASeq	1.LCG
ENSG00000231814	0	NA	NA	BDASeq	1.LCG
ENSG00000286210	0	NA	NA	BDASeq	1.LCG
ENSG00000287364	187.554	-0.420569	0.0517791	BDASeq	2.EEG
ENSG00000225063	2.2374	NA	NA	BDASeq	1.LCG
ENSG00000260698	17.7993	0.57994	0.00156251	BDASeq	4.URG
ENSG00000277007	39.7892	0.0480155	0.945177	BDASeq	2.EEG
ENSG00000229016	0	NA	NA	BDASeq	1.LCG
ENSG00000152104	806.821	0.043327	0.523098	BDASeq	2.EEG
ENSG00000236975	11.526	0.14831	0.424986	BDASeq	2.EEG
ENSG00000286541	3.56584	NA	NA	BDASeq	1.LCG
ENSG00000117650	26.475	-0.446686	0.0130661	BDASeq	5.DRG
ENSG00000235021	6.55611	-0.240952	0.268774	BDASeq	2.EEG
ENSG00000203724	17.1583	-0.0235914	0.991982	BDASeq	2.EEG
ENSG00000287633	5.40554	0.527474	0.00727967	BDASeq	4.URG
ENSG00000158764	0	NA	NA	BDASeq	1.LCG
ENSG00000223375	0.193219	NA	NA	BDASeq	1.LCG
ENSG00000230714	0	NA	NA	BDASeq	1.LCG
ENSG00000260855	144.59	-0.330685	0.00489499	BDASeq	3.NRG
ENSG00000236206	1.25846	NA	NA	BDASeq	1.LCG
ENSG00000168118	1265.67	0.112572	0.0187704	BDASeq	3.NRG
ENSG00000181101	0	NA	NA	BDASeq	1.LCG
ENSG00000173726	6355.39	-0.293724	0.000264641	BDASeq	3.NRG
ENSG00000282852	0	NA	NA	BDASeq	1.LCG
ENSG00000152382	462.406	-0.0408561	0.632874	BDASeq	2.EEG
ENSG00000143839	3.03634	NA	NA	BDASeq	1.LCG
ENSG00000232100	0	NA	NA	BDASeq	1.LCG
ENSG00000261024	1.23729	NA	NA	BDASeq	1.LCG
ENSG00000230547	0	NA	NA	BDASeq	1.LCG
ENSG00000229703	11.0283	0.180422	0.887268	BDASeq	2.EEG
ENSG00000176754	1.08839	NA	NA	BDASeq	1.LCG
ENSG00000232309	0	NA	NA	BDASeq	1.LCG
ENSG00000227953	92.1093	-0.0590787	0.650323	BDASeq	2.EEG
ENSG00000232215	4.9424	0.367468	0.387307	BDASeq	2.EEG
ENSG00000135829	2757.51	0.0585687	0.264398	BDASeq	2.EEG
ENSG00000228289	0	NA	NA	BDASeq	1.LCG
ENSG00000134717	1105.74	-0.0708573	0.263273	BDASeq	2.EEG
ENSG00000232989	0	NA	NA	BDASeq	1.LCG
ENSG00000233537	0	NA	NA	BDASeq	1.LCG
ENSG00000116668	213.099	0.280859	0.0052864	BDASeq	3.NRG
ENSG00000143756	1083.09	0.0254373	0.953624	BDASeq	2.EEG
ENSG00000278180	0	NA	NA	BDASeq	1.LCG
ENSG00000232341	0	NA	NA	BDASeq	1.LCG
ENSG00000287676	10.7356	0.640475	0.00924666	BDASeq	4.URG
ENSG00000236792	0	NA	NA	BDASeq	1.LCG
ENSG00000143207	815.387	-0.0791226	0.119043	BDASeq	2.EEG
ENSG00000270859	0	NA	NA	BDASeq	1.LCG
ENSG00000238224	0.797062	NA	NA	BDASeq	1.LCG
ENSG00000286775	0	NA	NA	BDASeq	1.LCG
ENSG00000237492	1.02015	NA	NA	BDASeq	1.LCG
ENSG00000230404	0	NA	NA	BDASeq	1.LCG
ENSG00000213036	2.32323	NA	NA	BDASeq	1.LCG
ENSG00000236230	0.648644	NA	NA	BDASeq	1.LCG
ENSG00000026751	2.31174	NA	NA	BDASeq	1.LCG
ENSG00000150681	15.9354	1.03073	7.39935e-05	BDASeq	4.URG
ENSG00000116906	839.56	0.0541337	0.349393	BDASeq	2.EEG
ENSG00000092969	469.369	0.677403	2.08423e-19	BDASeq	4.URG
ENSG00000157181	550.331	0.150432	0.0126495	BDASeq	3.NRG
ENSG00000250762	1.31051	NA	NA	BDASeq	1.LCG
ENSG00000236720	0	NA	NA	BDASeq	1.LCG
ENSG00000227421	0	NA	NA	BDASeq	1.LCG
ENSG00000227240	1.49351	NA	NA	BDASeq	1.LCG
ENSG00000076258	29.0467	0.390245	0.00790403	BDASeq	3.NRG
ENSG00000286073	0	NA	NA	BDASeq	1.LCG
ENSG00000231084	10.9751	0.335924	0.0406977	BDASeq	3.NRG
ENSG00000117697	941.81	0.187068	0.0014043	BDASeq	3.NRG
ENSG00000235083	0	NA	NA	BDASeq	1.LCG
ENSG00000162669	86.0705	0.0486554	0.735403	BDASeq	2.EEG
ENSG00000132681	36.6055	-0.200874	0.297728	BDASeq	2.EEG
ENSG00000225904	0	NA	NA	BDASeq	1.LCG
ENSG00000270920	0	NA	NA	BDASeq	1.LCG
ENSG00000281664	1.33913	NA	NA	BDASeq	1.LCG
ENSG00000143641	985.727	-0.155616	0.00511872	BDASeq	3.NRG
ENSG00000227630	10.1422	-0.144715	0.334792	BDASeq	2.EEG
ENSG00000010932	3.67477	NA	NA	BDASeq	1.LCG
ENSG00000282849	0	NA	NA	BDASeq	1.LCG
ENSG00000276520	19.4423	-0.06025	0.485319	BDASeq	2.EEG
ENSG00000226640	0	NA	NA	BDASeq	1.LCG
ENSG00000010072	183.841	0.065227	0.427787	BDASeq	2.EEG
ENSG00000135766	264.97	-0.166355	0.0447356	BDASeq	3.NRG
ENSG00000232096	0	NA	NA	BDASeq	1.LCG
ENSG00000279261	1.32971	NA	NA	BDASeq	1.LCG
ENSG00000213051	1.99872	NA	NA	BDASeq	1.LCG
ENSG00000238054	0	NA	NA	BDASeq	1.LCG
ENSG00000163534	0	NA	NA	BDASeq	1.LCG
ENSG00000168243	763.68	-0.311474	0.000185989	BDASeq	3.NRG
ENSG00000237469	0	NA	NA	BDASeq	1.LCG
ENSG00000224939	13.777	-0.557857	0.00605204	BDASeq	5.DRG
ENSG00000227613	0	NA	NA	BDASeq	1.LCG
ENSG00000116183	76.4128	-0.379837	0.00509577	BDASeq	3.NRG
ENSG00000270106	1.24051	NA	NA	BDASeq	1.LCG
ENSG00000232194	1.66597	NA	NA	BDASeq	1.LCG
ENSG00000235152	0	NA	NA	BDASeq	1.LCG
ENSG00000231612	3.91759	NA	NA	BDASeq	1.LCG
ENSG00000237980	0	NA	NA	BDASeq	1.LCG
ENSG00000271036	0	NA	NA	BDASeq	1.LCG
ENSG00000230849	3.43212	NA	NA	BDASeq	1.LCG
ENSG00000170382	815.089	-0.12273	0.0231795	BDASeq	3.NRG
ENSG00000228664	0	NA	NA	BDASeq	1.LCG
ENSG00000226868	0	NA	NA	BDASeq	1.LCG
ENSG00000279401	0	NA	NA	BDASeq	1.LCG
ENSG00000272362	0.919105	NA	NA	BDASeq	1.LCG
ENSG00000287450	0	NA	NA	BDASeq	1.LCG
ENSG00000237011	0	NA	NA	BDASeq	1.LCG
ENSG00000233583	1.02976	NA	NA	BDASeq	1.LCG
ENSG00000066027	911.011	0.159523	0.00397619	BDASeq	3.NRG
ENSG00000286263	4.75308	0.106758	0.721519	BDASeq	2.EEG
ENSG00000227006	14.4782	-0.490558	0.408843	BDASeq	2.EEG
ENSG00000236372	0	NA	NA	BDASeq	1.LCG
ENSG00000224525	17.1828	-0.081893	0.481191	BDASeq	2.EEG
ENSG00000173728	5.99062	0.575804	0.00499468	BDASeq	4.URG
ENSG00000094975	798.56	0.149064	0.00794198	BDASeq	3.NRG
ENSG00000225811	1.09472	NA	NA	BDASeq	1.LCG
ENSG00000273093	0	NA	NA	BDASeq	1.LCG
ENSG00000162772	158.074	0.129921	0.401931	BDASeq	2.EEG
ENSG00000227818	0	NA	NA	BDASeq	1.LCG
ENSG00000135828	236.291	0.0130353	0.981591	BDASeq	2.EEG
ENSG00000286398	0	NA	NA	BDASeq	1.LCG
ENSG00000076356	3302.44	-0.130292	0.00616505	BDASeq	3.NRG
ENSG00000215819	0	NA	NA	BDASeq	1.LCG
ENSG00000185523	2.63713	NA	NA	BDASeq	1.LCG
ENSG00000236108	0	NA	NA	BDASeq	1.LCG
ENSG00000116711	105.223	-0.144257	0.175248	BDASeq	2.EEG
ENSG00000231684	0.554844	NA	NA	BDASeq	1.LCG
ENSG00000226750	0	NA	NA	BDASeq	1.LCG
ENSG00000285665	3.5604	NA	NA	BDASeq	1.LCG
ENSG00000224436	0	NA	NA	BDASeq	1.LCG
ENSG00000228208	1.25026	NA	NA	BDASeq	1.LCG
ENSG00000273384	2.9474	NA	NA	BDASeq	1.LCG
ENSG00000238061	4.50379	NA	NA	BDASeq	1.LCG
ENSG00000234915	1.1275	NA	NA	BDASeq	1.LCG
ENSG00000143845	127.068	0.0231844	0.895259	BDASeq	2.EEG
ENSG00000235862	0	NA	NA	BDASeq	1.LCG
ENSG00000227585	0	NA	NA	BDASeq	1.LCG
ENSG00000157060	0	NA	NA	BDASeq	1.LCG
ENSG00000237213	0	NA	NA	BDASeq	1.LCG
ENSG00000224260	0	NA	NA	BDASeq	1.LCG
ENSG00000213045	0.728498	NA	NA	BDASeq	1.LCG
ENSG00000287220	2.41005	NA	NA	BDASeq	1.LCG
ENSG00000230063	1.3388	NA	NA	BDASeq	1.LCG
ENSG00000235467	0	NA	NA	BDASeq	1.LCG
ENSG00000123684	2987.85	-0.168714	0.00138901	BDASeq	3.NRG
ENSG00000117707	523.964	0.0259518	0.91162	BDASeq	2.EEG
ENSG00000228044	0.545603	NA	NA	BDASeq	1.LCG
ENSG00000225338	5.01831	-0.0917016	0.867659	BDASeq	2.EEG
ENSG00000224407	0	NA	NA	BDASeq	1.LCG
ENSG00000232463	0	NA	NA	BDASeq	1.LCG
ENSG00000237457	43.6254	0.258529	0.0252797	BDASeq	3.NRG
ENSG00000225171	11.1298	0.386273	0.0140688	BDASeq	3.NRG
ENSG00000226843	0	NA	NA	BDASeq	1.LCG
ENSG00000123836	1368.54	-0.00595655	0.99088	BDASeq	2.EEG
ENSG00000213690	1.30268	NA	NA	BDASeq	1.LCG
ENSG00000223982	1.0659	NA	NA	BDASeq	1.LCG
ENSG00000229832	5.79096	0.311773	0.241367	BDASeq	2.EEG
ENSG00000117691	621.642	-0.288878	0.00140259	BDASeq	3.NRG
ENSG00000225233	0.978344	NA	NA	BDASeq	1.LCG
ENSG00000274895	10.8424	0.00751783	0.999058	BDASeq	2.EEG
ENSG00000237514	0	NA	NA	BDASeq	1.LCG
ENSG00000287856	4.42074	NA	NA	BDASeq	1.LCG
ENSG00000228067	1.55781	NA	NA	BDASeq	1.LCG
ENSG00000226375	9.88006	0.281094	0.569822	BDASeq	2.EEG
ENSG00000203705	457.187	-0.162634	0.0280613	BDASeq	3.NRG
ENSG00000224040	0	NA	NA	BDASeq	1.LCG
ENSG00000228686	6.86029	0.674378	0.022946	BDASeq	4.URG
ENSG00000279838	17.6269	-0.0228578	0.998845	BDASeq	2.EEG
ENSG00000174175	10.9781	0.548226	0.0671144	BDASeq	2.EEG
ENSG00000236401	0	NA	NA	BDASeq	1.LCG
ENSG00000241475	0	NA	NA	BDASeq	1.LCG
ENSG00000215800	0	NA	NA	BDASeq	1.LCG
ENSG00000286421	0	NA	NA	BDASeq	1.LCG
ENSG00000270936	0	NA	NA	BDASeq	1.LCG
ENSG00000008118	1413.45	-0.0176999	0.99778	BDASeq	2.EEG
ENSG00000171161	357.679	0.0242783	0.949056	BDASeq	2.EEG
ENSG00000241505	0	NA	NA	BDASeq	1.LCG
ENSG00000224535	1.19505	NA	NA	BDASeq	1.LCG
ENSG00000282097	0	NA	NA	BDASeq	1.LCG
ENSG00000261453	5.4795	-1.02047	0.000238219	BDASeq	5.DRG
ENSG00000231020	0	NA	NA	BDASeq	1.LCG
ENSG00000270818	0	NA	NA	BDASeq	1.LCG
ENSG00000196878	153.074	-0.058101	0.613435	BDASeq	2.EEG
ENSG00000133059	2037.5	-0.0284598	0.948197	BDASeq	2.EEG
ENSG00000225561	0	NA	NA	BDASeq	1.LCG
ENSG00000074964	815.758	-0.123412	0.775201	BDASeq	2.EEG
ENSG00000223847	0	NA	NA	BDASeq	1.LCG
ENSG00000277704	0	NA	NA	BDASeq	1.LCG
ENSG00000116918	773.916	-0.20573	0.00387999	BDASeq	3.NRG
ENSG00000287445	4.8988	NA	NA	BDASeq	1.LCG
ENSG00000259815	0.953914	NA	NA	BDASeq	1.LCG
ENSG00000240963	0	NA	NA	BDASeq	1.LCG
ENSG00000226570	0	NA	NA	BDASeq	1.LCG
ENSG00000198929	1265.15	-0.189402	0.00141235	BDASeq	3.NRG
ENSG00000272167	1.42313	NA	NA	BDASeq	1.LCG
ENSG00000230628	0	NA	NA	BDASeq	1.LCG
ENSG00000162771	0	NA	NA	BDASeq	1.LCG
ENSG00000227579	17.6313	-0.246401	0.260726	BDASeq	2.EEG
ENSG00000176393	281.556	0.132918	0.0486895	BDASeq	3.NRG
ENSG00000174606	1041.91	0.233092	0.000197844	BDASeq	3.NRG
ENSG00000179914	0	NA	NA	BDASeq	1.LCG
ENSG00000235750	85.2617	0.624854	0.000897276	BDASeq	4.URG
ENSG00000121446	3.69892	NA	NA	BDASeq	1.LCG
ENSG00000226758	1.27135	NA	NA	BDASeq	1.LCG
ENSG00000236905	6.60011	0.476651	0.0125671	BDASeq	4.URG
ENSG00000233304	22.1351	0.143864	0.391812	BDASeq	2.EEG
ENSG00000288007	2.32253	NA	NA	BDASeq	1.LCG
ENSG00000227887	0	NA	NA	BDASeq	1.LCG
ENSG00000116903	579.744	-0.193249	0.00690999	BDASeq	3.NRG
ENSG00000228255	0	NA	NA	BDASeq	1.LCG
ENSG00000287354	5.92742	-0.692574	0.00465346	BDASeq	5.DRG
ENSG00000233827	0	NA	NA	BDASeq	1.LCG
ENSG00000198797	1604.08	-0.173355	0.00102544	BDASeq	3.NRG
ENSG00000151414	846.573	0.284845	0.000187945	BDASeq	3.NRG
ENSG00000177614	3428.9	-0.174618	4.59149e-05	BDASeq	3.NRG
ENSG00000213041	1.05219	NA	NA	BDASeq	1.LCG
ENSG00000287157	1.41318	NA	NA	BDASeq	1.LCG
ENSG00000233920	1.40711	NA	NA	BDASeq	1.LCG
ENSG00000183831	52.8669	0.193166	0.0682684	BDASeq	2.EEG
ENSG00000225755	1.13142	NA	NA	BDASeq	1.LCG
ENSG00000197472	7.92044	0.442054	0.0250061	BDASeq	4.URG
ENSG00000230184	4.16499	0.762647	0.014141	BDASeq	4.URG
ENSG00000232436	0	NA	NA	BDASeq	1.LCG
ENSG00000231718	0	NA	NA	BDASeq	1.LCG
ENSG00000136643	1582.58	-0.116799	0.00864855	BDASeq	3.NRG
ENSG00000232537	0	NA	NA	BDASeq	1.LCG
ENSG00000226036	0	NA	NA	BDASeq	1.LCG
ENSG00000285521	0	NA	NA	BDASeq	1.LCG
ENSG00000236317	0	NA	NA	BDASeq	1.LCG
ENSG00000176855	0	NA	NA	BDASeq	1.LCG
ENSG00000227728	0	NA	NA	BDASeq	1.LCG
ENSG00000133069	2078.09	0.0124766	0.908203	BDASeq	2.EEG
ENSG00000162877	24.1628	0.115237	0.880138	BDASeq	2.EEG
ENSG00000233461	31.8156	0.396265	0.00657278	BDASeq	3.NRG
ENSG00000225401	1.24659	NA	NA	BDASeq	1.LCG
ENSG00000135747	2.7007	NA	NA	BDASeq	1.LCG
ENSG00000227237	1.34704	NA	NA	BDASeq	1.LCG
ENSG00000069248	1244.82	-0.0735279	0.0941888	BDASeq	2.EEG
ENSG00000232812	1.2851	NA	NA	BDASeq	1.LCG
ENSG00000242042	0	NA	NA	BDASeq	1.LCG
ENSG00000234464	0	NA	NA	BDASeq	1.LCG
ENSG00000253148	0	NA	NA	BDASeq	1.LCG
ENSG00000090104	169.066	1.87768	2.81618e-05	BDASeq	4.URG
ENSG00000285280	15.6085	-0.0236809	0.996716	BDASeq	2.EEG
ENSG00000232892	1.53655	NA	NA	BDASeq	1.LCG
ENSG00000236950	0	NA	NA	BDASeq	1.LCG
ENSG00000236468	0	NA	NA	BDASeq	1.LCG
ENSG00000185220	102.276	0.1227	0.118745	BDASeq	2.EEG
ENSG00000226003	0	NA	NA	BDASeq	1.LCG
ENSG00000230813	0	NA	NA	BDASeq	1.LCG
ENSG00000236101	1.05219	NA	NA	BDASeq	1.LCG
ENSG00000162769	314.507	-0.154321	0.0443965	BDASeq	3.NRG
ENSG00000133065	1264.53	0.340957	3.80637e-05	BDASeq	3.NRG
ENSG00000278684	0	NA	NA	BDASeq	1.LCG
ENSG00000236775	2.31007	NA	NA	BDASeq	1.LCG
ENSG00000042781	40.5971	0.376039	0.00917497	BDASeq	3.NRG
ENSG00000234754	0.991592	NA	NA	BDASeq	1.LCG
ENSG00000233084	3.10064	NA	NA	BDASeq	1.LCG
ENSG00000227815	4.00823	NA	NA	BDASeq	1.LCG
ENSG00000287046	2.4141	NA	NA	BDASeq	1.LCG
ENSG00000223774	12.31	-0.241626	0.154172	BDASeq	2.EEG
ENSG00000228863	0	NA	NA	BDASeq	1.LCG
ENSG00000228646	0	NA	NA	BDASeq	1.LCG
ENSG00000229112	0	NA	NA	BDASeq	1.LCG
ENSG00000233332	8.23831	-0.225647	0.485104	BDASeq	2.EEG
ENSG00000286213	0	NA	NA	BDASeq	1.LCG
ENSG00000226876	9.10921	1.55047	0.0015208	BDASeq	4.URG
ENSG00000277462	127.729	-0.159978	0.0898166	BDASeq	2.EEG
ENSG00000225591	1.39029	NA	NA	BDASeq	1.LCG
ENSG00000035687	1075.54	-0.318926	2.96894e-05	BDASeq	3.NRG
ENSG00000213080	5.81394	-0.276083	0.231879	BDASeq	2.EEG
ENSG00000180287	270.499	-0.0858162	0.352609	BDASeq	2.EEG
ENSG00000226693	0	NA	NA	BDASeq	1.LCG
ENSG00000234678	52.1729	-0.119957	0.723392	BDASeq	2.EEG
ENSG00000231272	2.02017	NA	NA	BDASeq	1.LCG
ENSG00000223828	0.473858	NA	NA	BDASeq	1.LCG
ENSG00000163431	215.875	-0.0782003	0.6926	BDASeq	2.EEG
ENSG00000230124	610.747	-0.070065	0.241724	BDASeq	2.EEG
ENSG00000226723	0.550301	NA	NA	BDASeq	1.LCG
ENSG00000272672	4.26268	-0.268852	0.305094	BDASeq	2.EEG
ENSG00000228982	0	NA	NA	BDASeq	1.LCG
ENSG00000235096	3.57798	NA	NA	BDASeq	1.LCG
ENSG00000007341	297.62	0.0767055	0.191732	BDASeq	2.EEG
ENSG00000286747	26.0535	-0.13015	0.541168	BDASeq	2.EEG
ENSG00000236069	0	NA	NA	BDASeq	1.LCG
ENSG00000236244	2.08039	NA	NA	BDASeq	1.LCG
ENSG00000272865	43.5462	-0.0691747	0.956446	BDASeq	2.EEG
ENSG00000117222	831.828	-0.0225301	0.887258	BDASeq	2.EEG
ENSG00000143324	1380.54	-0.0183281	0.934407	BDASeq	2.EEG
ENSG00000229871	0	NA	NA	BDASeq	1.LCG
ENSG00000225222	1.37541	NA	NA	BDASeq	1.LCG
ENSG00000118193	6.47528	0.657127	0.00510251	BDASeq	4.URG
ENSG00000231940	5.09362	0.208263	0.998311	BDASeq	2.EEG
ENSG00000198842	25.0973	-0.957534	5.75026e-05	BDASeq	5.DRG
ENSG00000286619	395.976	0.199783	0.383079	BDASeq	2.EEG
ENSG00000198756	1398.12	-0.31945	8.04629e-05	BDASeq	3.NRG
ENSG00000259823	22.5217	-0.509989	0.00423451	BDASeq	5.DRG
ENSG00000271558	0	NA	NA	BDASeq	1.LCG
ENSG00000227554	1.01423	NA	NA	BDASeq	1.LCG
ENSG00000178596	0	NA	NA	BDASeq	1.LCG
ENSG00000135749	2329.28	-0.505739	1.11022e-16	BDASeq	5.DRG
ENSG00000143786	449.235	-0.407656	9.38486e-05	BDASeq	5.DRG
ENSG00000224584	0	NA	NA	BDASeq	1.LCG
ENSG00000054282	792.69	-0.026135	0.834868	BDASeq	2.EEG
ENSG00000183780	573.583	-0.166743	0.013252	BDASeq	3.NRG
ENSG00000229663	0	NA	NA	BDASeq	1.LCG
ENSG00000162702	616.327	-0.0590769	0.427526	BDASeq	2.EEG
ENSG00000251508	0	NA	NA	BDASeq	1.LCG
ENSG00000238272	1.4686	NA	NA	BDASeq	1.LCG
ENSG00000235060	1.83848	NA	NA	BDASeq	1.LCG
ENSG00000143194	76.777	-0.159132	0.291602	BDASeq	2.EEG
ENSG00000229531	2.64871	NA	NA	BDASeq	1.LCG
ENSG00000271329	0	NA	NA	BDASeq	1.LCG
ENSG00000054267	1580.33	0.0649859	0.146045	BDASeq	2.EEG
ENSG00000287921	4.21451	NA	NA	BDASeq	1.LCG
ENSG00000177800	1.71401	NA	NA	BDASeq	1.LCG
ENSG00000232166	2.99807	NA	NA	BDASeq	1.LCG
ENSG00000175137	1005.69	-0.0917644	0.0303715	BDASeq	3.NRG
ENSG00000134245	363.713	-0.0301218	0.983864	BDASeq	2.EEG
ENSG00000227373	13.1975	-0.15238	0.202619	BDASeq	2.EEG
ENSG00000228175	22.673	-0.332264	0.022192	BDASeq	3.NRG
ENSG00000069275	8912.62	-0.0901876	0.0300875	BDASeq	3.NRG
ENSG00000143674	273.853	0.0113728	0.999818	BDASeq	2.EEG
ENSG00000237317	1.25846	NA	NA	BDASeq	1.LCG
ENSG00000187889	22.301	0.236085	0.0461145	BDASeq	3.NRG
ENSG00000134375	961.618	-0.27556	0.000637451	BDASeq	3.NRG
ENSG00000097046	329.884	-0.162909	0.0502177	BDASeq	2.EEG
ENSG00000232113	0	NA	NA	BDASeq	1.LCG
ENSG00000282718	0	NA	NA	BDASeq	1.LCG
ENSG00000231378	2.05253	NA	NA	BDASeq	1.LCG
ENSG00000235605	7.27421	-0.32391	0.777721	BDASeq	2.EEG
ENSG00000223525	2.36774	NA	NA	BDASeq	1.LCG
ENSG00000224857	0	NA	NA	BDASeq	1.LCG
ENSG00000273367	73.5546	0.0565186	0.797572	BDASeq	2.EEG
ENSG00000230604	1.01936	NA	NA	BDASeq	1.LCG
ENSG00000231605	0	NA	NA	BDASeq	1.LCG
ENSG00000236358	22.758	-0.449307	0.0227195	BDASeq	5.DRG
ENSG00000203737	61.8458	0.0370406	0.915558	BDASeq	2.EEG
ENSG00000238003	0	NA	NA	BDASeq	1.LCG
ENSG00000215873	1.07487	NA	NA	BDASeq	1.LCG
ENSG00000287008	0	NA	NA	BDASeq	1.LCG
ENSG00000185420	500.833	-0.211767	0.00490442	BDASeq	3.NRG
ENSG00000076321	364.853	0.0796229	0.176288	BDASeq	2.EEG
ENSG00000272175	2.38633	NA	NA	BDASeq	1.LCG
ENSG00000135778	1117.09	-0.173624	0.00345704	BDASeq	3.NRG
ENSG00000213070	0	NA	NA	BDASeq	1.LCG
ENSG00000282265	0	NA	NA	BDASeq	1.LCG
ENSG00000250536	1.2179	NA	NA	BDASeq	1.LCG
ENSG00000229747	0	NA	NA	BDASeq	1.LCG
ENSG00000117280	473.467	0.51453	3.11002e-05	BDASeq	4.URG
ENSG00000233985	0	NA	NA	BDASeq	1.LCG
ENSG00000232175	0.460811	NA	NA	BDASeq	1.LCG
ENSG00000287423	0	NA	NA	BDASeq	1.LCG
ENSG00000286774	0.936763	NA	NA	BDASeq	1.LCG
ENSG00000236719	0	NA	NA	BDASeq	1.LCG
ENSG00000136636	1193.36	0.170905	0.00159379	BDASeq	3.NRG
ENSG00000225486	0	NA	NA	BDASeq	1.LCG
ENSG00000227043	0	NA	NA	BDASeq	1.LCG
ENSG00000163874	25.0969	0.763966	0.00168115	BDASeq	4.URG
ENSG00000285777	6.50474	0.583692	0.0037111	BDASeq	4.URG
ENSG00000237249	1.49741	NA	NA	BDASeq	1.LCG
ENSG00000286109	1.4225	NA	NA	BDASeq	1.LCG
ENSG00000213068	0	NA	NA	BDASeq	1.LCG
ENSG00000054392	169.038	-0.127688	0.251861	BDASeq	2.EEG
ENSG00000227994	0	NA	NA	BDASeq	1.LCG
ENSG00000286552	0.881835	NA	NA	BDASeq	1.LCG
ENSG00000122223	8.14956	-0.513844	0.0119297	BDASeq	5.DRG
ENSG00000235869	1.56776	NA	NA	BDASeq	1.LCG
ENSG00000188739	34.5828	0.115656	0.394085	BDASeq	2.EEG
ENSG00000286666	7.42471	-0.849899	0.0107174	BDASeq	5.DRG
ENSG00000135750	1315.5	-0.428665	5.23063e-05	BDASeq	5.DRG
ENSG00000273198	9.58984	-0.145183	0.499587	BDASeq	2.EEG
ENSG00000203730	1.62021	NA	NA	BDASeq	1.LCG
ENSG00000225719	0	NA	NA	BDASeq	1.LCG
ENSG00000273483	27.7549	0.676228	0.000940523	BDASeq	4.URG
ENSG00000287987	1.09925	NA	NA	BDASeq	1.LCG
ENSG00000203729	0	NA	NA	BDASeq	1.LCG
ENSG00000232809	0	NA	NA	BDASeq	1.LCG
ENSG00000284623	3.57757	NA	NA	BDASeq	1.LCG
ENSG00000261729	0	NA	NA	BDASeq	1.LCG
ENSG00000223869	0	NA	NA	BDASeq	1.LCG
ENSG00000229228	0.19849	NA	NA	BDASeq	1.LCG
ENSG00000215796	1.26243	NA	NA	BDASeq	1.LCG
ENSG00000185221	0	NA	NA	BDASeq	1.LCG
ENSG00000233047	0	NA	NA	BDASeq	1.LCG
ENSG00000143341	56.1161	0.411726	0.00535726	BDASeq	4.URG
ENSG00000228309	0	NA	NA	BDASeq	1.LCG
ENSG00000229739	198.131	-0.228146	0.0232318	BDASeq	3.NRG
ENSG00000116703	20.3442	-0.0379118	0.908954	BDASeq	2.EEG
ENSG00000273874	0	NA	NA	BDASeq	1.LCG
ENSG00000278757	0	NA	NA	BDASeq	1.LCG
ENSG00000264341	0	NA	NA	BDASeq	1.LCG
ENSG00000264101	0	NA	NA	BDASeq	1.LCG
ENSG00000252404	0	NA	NA	BDASeq	1.LCG
ENSG00000243267	2.3639	NA	NA	BDASeq	1.LCG
ENSG00000239149	6.50737	-0.132843	0.517849	BDASeq	2.EEG
ENSG00000252151	0	NA	NA	BDASeq	1.LCG
ENSG00000252969	0	NA	NA	BDASeq	1.LCG
ENSG00000252417	0	NA	NA	BDASeq	1.LCG
ENSG00000252956	0	NA	NA	BDASeq	1.LCG
ENSG00000207237	0	NA	NA	BDASeq	1.LCG
ENSG00000222784	0	NA	NA	BDASeq	1.LCG
ENSG00000266210	0	NA	NA	BDASeq	1.LCG
ENSG00000265961	0	NA	NA	BDASeq	1.LCG
ENSG00000251866	0	NA	NA	BDASeq	1.LCG
ENSG00000252691	0	NA	NA	BDASeq	1.LCG
ENSG00000253005	0	NA	NA	BDASeq	1.LCG
ENSG00000238316	0	NA	NA	BDASeq	1.LCG
ENSG00000207941	0	NA	NA	BDASeq	1.LCG
ENSG00000264773	0	NA	NA	BDASeq	1.LCG
ENSG00000252448	6.76074	0.438791	0.0328934	BDASeq	4.URG
ENSG00000200421	0.193219	NA	NA	BDASeq	1.LCG
ENSG00000222282	3.67195	NA	NA	BDASeq	1.LCG
ENSG00000199963	1.13142	NA	NA	BDASeq	1.LCG
ENSG00000264698	0	NA	NA	BDASeq	1.LCG
ENSG00000207328	0	NA	NA	BDASeq	1.LCG
ENSG00000207466	0	NA	NA	BDASeq	1.LCG
ENSG00000252368	0	NA	NA	BDASeq	1.LCG
ENSG00000206779	0.195224	NA	NA	BDASeq	1.LCG
ENSG00000265596	0	NA	NA	BDASeq	1.LCG
ENSG00000212541	1.92425	NA	NA	BDASeq	1.LCG
ENSG00000200796	0	NA	NA	BDASeq	1.LCG
ENSG00000252190	0	NA	NA	BDASeq	1.LCG
ENSG00000264613	0	NA	NA	BDASeq	1.LCG
ENSG00000199240	0	NA	NA	BDASeq	1.LCG
ENSG00000277168	0	NA	NA	BDASeq	1.LCG
ENSG00000252018	0	NA	NA	BDASeq	1.LCG
ENSG00000206627	1.12671	NA	NA	BDASeq	1.LCG
ENSG00000283414	0	NA	NA	BDASeq	1.LCG
ENSG00000207508	0.460811	NA	NA	BDASeq	1.LCG
ENSG00000207194	0	NA	NA	BDASeq	1.LCG
ENSG00000264834	3.77663	NA	NA	BDASeq	1.LCG
ENSG00000263675	4.82297	0.176663	0.663018	BDASeq	2.EEG
ENSG00000266188	0	NA	NA	BDASeq	1.LCG
ENSG00000206981	0	NA	NA	BDASeq	1.LCG
ENSG00000265815	0	NA	NA	BDASeq	1.LCG
ENSG00000238653	0	NA	NA	BDASeq	1.LCG
ENSG00000212624	0.99574	NA	NA	BDASeq	1.LCG
ENSG00000200575	0	NA	NA	BDASeq	1.LCG
ENSG00000212360	0	NA	NA	BDASeq	1.LCG
ENSG00000242860	1.16493	NA	NA	BDASeq	1.LCG
ENSG00000263908	0	NA	NA	BDASeq	1.LCG
ENSG00000199921	0	NA	NA	BDASeq	1.LCG
ENSG00000251825	0	NA	NA	BDASeq	1.LCG
ENSG00000201153	0	NA	NA	BDASeq	1.LCG
ENSG00000222624	1.24248	NA	NA	BDASeq	1.LCG
ENSG00000223152	0.638971	NA	NA	BDASeq	1.LCG
ENSG00000212308	0	NA	NA	BDASeq	1.LCG
ENSG00000279049	0	NA	NA	BDASeq	1.LCG
ENSG00000276081	1.23724	NA	NA	BDASeq	1.LCG
ENSG00000239640	0	NA	NA	BDASeq	1.LCG
ENSG00000252338	0.604551	NA	NA	BDASeq	1.LCG
ENSG00000251785	0.958993	NA	NA	BDASeq	1.LCG
ENSG00000239319	0	NA	NA	BDASeq	1.LCG
ENSG00000283749	0	NA	NA	BDASeq	1.LCG
ENSG00000251767	1.13142	NA	NA	BDASeq	1.LCG
ENSG00000243437	1.03957	NA	NA	BDASeq	1.LCG
ENSG00000202263	0	NA	NA	BDASeq	1.LCG
ENSG00000199318	0	NA	NA	BDASeq	1.LCG
ENSG00000199666	0	NA	NA	BDASeq	1.LCG
ENSG00000200601	0	NA	NA	BDASeq	1.LCG
ENSG00000242482	0	NA	NA	BDASeq	1.LCG
ENSG00000212366	0	NA	NA	BDASeq	1.LCG
ENSG00000201620	0	NA	NA	BDASeq	1.LCG
ENSG00000206817	0	NA	NA	BDASeq	1.LCG
ENSG00000200839	0	NA	NA	BDASeq	1.LCG
ENSG00000264963	0	NA	NA	BDASeq	1.LCG
ENSG00000264271	0.615083	NA	NA	BDASeq	1.LCG
ENSG00000239504	2.98263	NA	NA	BDASeq	1.LCG
ENSG00000251720	7.94681	-0.465167	0.0111057	BDASeq	5.DRG
ENSG00000274321	0	NA	NA	BDASeq	1.LCG
ENSG00000198974	0	NA	NA	BDASeq	1.LCG
ENSG00000212248	0	NA	NA	BDASeq	1.LCG
ENSG00000207962	0	NA	NA	BDASeq	1.LCG
ENSG00000276884	0	NA	NA	BDASeq	1.LCG
ENSG00000207234	4.01448	0.792986	0.00925346	BDASeq	4.URG
ENSG00000202259	0	NA	NA	BDASeq	1.LCG
ENSG00000212459	0	NA	NA	BDASeq	1.LCG
ENSG00000263526	0	NA	NA	BDASeq	1.LCG
ENSG00000211575	1.31923	NA	NA	BDASeq	1.LCG
ENSG00000202254	0	NA	NA	BDASeq	1.LCG
ENSG00000244256	4.39814	NA	NA	BDASeq	1.LCG
ENSG00000201491	0	NA	NA	BDASeq	1.LCG
ENSG00000199831	0	NA	NA	BDASeq	1.LCG
ENSG00000275455	0	NA	NA	BDASeq	1.LCG
ENSG00000252162	0	NA	NA	BDASeq	1.LCG
ENSG00000272051	0	NA	NA	BDASeq	1.LCG
ENSG00000283899	0	NA	NA	BDASeq	1.LCG
ENSG00000200800	0	NA	NA	BDASeq	1.LCG
ENSG00000207502	0	NA	NA	BDASeq	1.LCG
ENSG00000252530	0	NA	NA	BDASeq	1.LCG
ENSG00000200536	0	NA	NA	BDASeq	1.LCG
ENSG00000252797	1.17135	NA	NA	BDASeq	1.LCG
ENSG00000277141	0	NA	NA	BDASeq	1.LCG
ENSG00000215930	0	NA	NA	BDASeq	1.LCG
ENSG00000201114	0	NA	NA	BDASeq	1.LCG
ENSG00000206679	0.199967	NA	NA	BDASeq	1.LCG
ENSG00000264419	0	NA	NA	BDASeq	1.LCG
ENSG00000222069	0.847619	NA	NA	BDASeq	1.LCG
ENSG00000199879	0.0892746	NA	NA	BDASeq	1.LCG
ENSG00000252005	0	NA	NA	BDASeq	1.LCG
ENSG00000252510	0	NA	NA	BDASeq	1.LCG
ENSG00000239984	0	NA	NA	BDASeq	1.LCG
ENSG00000283296	0.83002	NA	NA	BDASeq	1.LCG
ENSG00000252717	0	NA	NA	BDASeq	1.LCG
ENSG00000194297	0	NA	NA	BDASeq	1.LCG
ENSG00000277313	0	NA	NA	BDASeq	1.LCG
ENSG00000207341	0	NA	NA	BDASeq	1.LCG
ENSG00000207472	0	NA	NA	BDASeq	1.LCG
ENSG00000206880	0	NA	NA	BDASeq	1.LCG
ENSG00000252552	0.604551	NA	NA	BDASeq	1.LCG
ENSG00000199849	0	NA	NA	BDASeq	1.LCG
ENSG00000252407	0	NA	NA	BDASeq	1.LCG
ENSG00000212538	0	NA	NA	BDASeq	1.LCG
ENSG00000251813	0	NA	NA	BDASeq	1.LCG
ENSG00000207108	0	NA	NA	BDASeq	1.LCG
ENSG00000201312	0	NA	NA	BDASeq	1.LCG
ENSG00000201596	0	NA	NA	BDASeq	1.LCG
ENSG00000276839	0	NA	NA	BDASeq	1.LCG
ENSG00000207974	0	NA	NA	BDASeq	1.LCG
ENSG00000273629	0	NA	NA	BDASeq	1.LCG
ENSG00000215952	0.893388	NA	NA	BDASeq	1.LCG
ENSG00000283575	0	NA	NA	BDASeq	1.LCG
ENSG00000238765	0	NA	NA	BDASeq	1.LCG
ENSG00000206659	0.612462	NA	NA	BDASeq	1.LCG
ENSG00000253025	0	NA	NA	BDASeq	1.LCG
ENSG00000201544	3.06511	NA	NA	BDASeq	1.LCG
ENSG00000202498	0	NA	NA	BDASeq	1.LCG
ENSG00000221545	0	NA	NA	BDASeq	1.LCG
ENSG00000252906	1.23969	NA	NA	BDASeq	1.LCG
ENSG00000202329	0	NA	NA	BDASeq	1.LCG
ENSG00000242794	0	NA	NA	BDASeq	1.LCG
ENSG00000212144	0	NA	NA	BDASeq	1.LCG
ENSG00000252860	0	NA	NA	BDASeq	1.LCG
ENSG00000207181	13.5214	-0.432072	0.956617	BDASeq	2.EEG
ENSG00000265744	0	NA	NA	BDASeq	1.LCG
ENSG00000264377	0.204381	NA	NA	BDASeq	1.LCG
ENSG00000201638	0	NA	NA	BDASeq	1.LCG
ENSG00000275213	0	NA	NA	BDASeq	1.LCG
ENSG00000239494	4.53568	NA	NA	BDASeq	1.LCG
ENSG00000252371	0	NA	NA	BDASeq	1.LCG
ENSG00000199442	0	NA	NA	BDASeq	1.LCG
ENSG00000200033	0	NA	NA	BDASeq	1.LCG
ENSG00000239690	0	NA	NA	BDASeq	1.LCG
ENSG00000202184	0.989058	NA	NA	BDASeq	1.LCG
ENSG00000241395	1.18669	NA	NA	BDASeq	1.LCG
ENSG00000200982	0.20477	NA	NA	BDASeq	1.LCG
ENSG00000275207	0	NA	NA	BDASeq	1.LCG
ENSG00000222407	0	NA	NA	BDASeq	1.LCG
ENSG00000222986	0	NA	NA	BDASeq	1.LCG
ENSG00000265435	0	NA	NA	BDASeq	1.LCG
ENSG00000200495	0	NA	NA	BDASeq	1.LCG
ENSG00000202609	0	NA	NA	BDASeq	1.LCG
ENSG00000252553	0	NA	NA	BDASeq	1.LCG
ENSG00000206764	0	NA	NA	BDASeq	1.LCG
ENSG00000222240	0	NA	NA	BDASeq	1.LCG
ENSG00000212187	0	NA	NA	BDASeq	1.LCG
ENSG00000206637	0	NA	NA	BDASeq	1.LCG
ENSG00000253097	0	NA	NA	BDASeq	1.LCG
ENSG00000200036	0	NA	NA	BDASeq	1.LCG
ENSG00000201421	0	NA	NA	BDASeq	1.LCG
ENSG00000252484	0	NA	NA	BDASeq	1.LCG
ENSG00000201944	1.46323	NA	NA	BDASeq	1.LCG
ENSG00000200327	0	NA	NA	BDASeq	1.LCG
ENSG00000206905	0	NA	NA	BDASeq	1.LCG
ENSG00000200972	0	NA	NA	BDASeq	1.LCG
ENSG00000243051	7.08797	0.737357	0.00870627	BDASeq	4.URG
ENSG00000252011	0	NA	NA	BDASeq	1.LCG
ENSG00000207326	0	NA	NA	BDASeq	1.LCG
ENSG00000212205	0.940658	NA	NA	BDASeq	1.LCG
ENSG00000264358	0	NA	NA	BDASeq	1.LCG
ENSG00000206640	0	NA	NA	BDASeq	1.LCG
ENSG00000212527	0	NA	NA	BDASeq	1.LCG
ENSG00000252879	0	NA	NA	BDASeq	1.LCG
ENSG00000252612	0	NA	NA	BDASeq	1.LCG
ENSG00000202264	0	NA	NA	BDASeq	1.LCG
ENSG00000285609	0	NA	NA	BDASeq	1.LCG
ENSG00000206762	7.0337	0.257994	0.194856	BDASeq	2.EEG
ENSG00000252084	0.892998	NA	NA	BDASeq	1.LCG
ENSG00000200085	0.773264	NA	NA	BDASeq	1.LCG
ENSG00000264500	1.98853	NA	NA	BDASeq	1.LCG
ENSG00000225545	0	NA	NA	BDASeq	1.LCG
ENSG00000230175	1.99301	NA	NA	BDASeq	1.LCG
ENSG00000225272	1.11005	NA	NA	BDASeq	1.LCG
ENSG00000215838	2.93458	NA	NA	BDASeq	1.LCG
ENSG00000273365	1.29981	NA	NA	BDASeq	1.LCG
ENSG00000224358	18.0099	-0.224956	0.0842724	BDASeq	2.EEG
ENSG00000230659	0	NA	NA	BDASeq	1.LCG
ENSG00000162545	13018.7	-0.0677262	0.362089	BDASeq	2.EEG
ENSG00000090432	433.951	-0.112375	0.0851522	BDASeq	2.EEG
ENSG00000215520	2.30601	NA	NA	BDASeq	1.LCG
ENSG00000183114	244.63	0.05321	0.888339	BDASeq	2.EEG
ENSG00000158825	17.1183	1.06405	8.72284e-05	BDASeq	4.URG
ENSG00000158828	1863.06	-0.370432	5.31775e-07	BDASeq	3.NRG
ENSG00000117242	61.2138	-0.00850624	0.976912	BDASeq	2.EEG
ENSG00000234473	4.18377	0.148656	0.96995	BDASeq	2.EEG
ENSG00000238754	0	NA	NA	BDASeq	1.LCG
ENSG00000134371	886.726	0.206347	0.000740806	BDASeq	3.NRG
ENSG00000221680	0	NA	NA	BDASeq	1.LCG
ENSG00000162630	996.655	-0.439117	0.000365468	BDASeq	5.DRG
ENSG00000276735	0.951973	NA	NA	BDASeq	1.LCG
ENSG00000232077	2.24116	NA	NA	BDASeq	1.LCG
ENSG00000229639	0	NA	NA	BDASeq	1.LCG
ENSG00000287453	0	NA	NA	BDASeq	1.LCG
ENSG00000270615	3.76879	1.1586	0.00155992	BDASeq	4.URG
ENSG00000287283	28.286	-0.23204	0.0692373	BDASeq	2.EEG
ENSG00000240692	7.33032	-0.298618	0.649091	BDASeq	2.EEG
ENSG00000229359	6.53603	1.32503	0.000198372	BDASeq	4.URG
ENSG00000237919	16.6091	0.459349	0.0195738	BDASeq	4.URG
ENSG00000066557	571.6	-0.152633	0.0367144	BDASeq	3.NRG
ENSG00000244389	0	NA	NA	BDASeq	1.LCG
ENSG00000228988	0.921061	NA	NA	BDASeq	1.LCG
ENSG00000118454	1060.85	-0.0687676	0.189355	BDASeq	2.EEG
ENSG00000226088	4.90813	0.0361769	0.920667	BDASeq	2.EEG
ENSG00000116761	138.885	0.00347172	0.993511	BDASeq	2.EEG
ENSG00000278636	0	NA	NA	BDASeq	1.LCG
ENSG00000271992	10.5671	0.425731	0.00815764	BDASeq	4.URG
ENSG00000233020	0	NA	NA	BDASeq	1.LCG
ENSG00000237033	0	NA	NA	BDASeq	1.LCG
ENSG00000226208	0	NA	NA	BDASeq	1.LCG
ENSG00000007968	0.894982	NA	NA	BDASeq	1.LCG
ENSG00000235052	1.15395	NA	NA	BDASeq	1.LCG
ENSG00000117318	394.771	1.09171	2.17077e-22	BDASeq	4.URG
ENSG00000285802	0	NA	NA	BDASeq	1.LCG
ENSG00000229239	0	NA	NA	BDASeq	1.LCG
ENSG00000142676	2809.22	0.245646	2.48618e-05	BDASeq	3.NRG
ENSG00000057757	2361.05	-0.172701	0.000376074	BDASeq	3.NRG
ENSG00000011009	393.948	-0.0178544	0.99088	BDASeq	2.EEG
ENSG00000117308	289.584	-0.249856	0.00548857	BDASeq	3.NRG
ENSG00000235748	0.184992	NA	NA	BDASeq	1.LCG
ENSG00000237861	3.82662	-0.133407	0.681709	BDASeq	2.EEG
ENSG00000221879	2.43407	NA	NA	BDASeq	1.LCG
ENSG00000230260	0.951973	NA	NA	BDASeq	1.LCG
ENSG00000199241	0	NA	NA	BDASeq	1.LCG
ENSG00000226919	19.8084	0.228226	0.0893019	BDASeq	2.EEG
ENSG00000223963	17.4871	0.265397	0.0856383	BDASeq	2.EEG
ENSG00000215802	3.83909	NA	NA	BDASeq	1.LCG
ENSG00000233615	4.44426	0.804406	0.00976611	BDASeq	4.URG
ENSG00000238085	1.52371	NA	NA	BDASeq	1.LCG
ENSG00000265831	0	NA	NA	BDASeq	1.LCG
ENSG00000224348	2.50151	NA	NA	BDASeq	1.LCG
ENSG00000286496	86.3484	-0.222476	0.0346629	BDASeq	3.NRG
ENSG00000287516	103.41	-0.265424	0.0271738	BDASeq	3.NRG
ENSG00000287738	14.8897	0.0233801	0.871512	BDASeq	2.EEG
ENSG00000132703	0	NA	NA	BDASeq	1.LCG
ENSG00000276632	0	NA	NA	BDASeq	1.LCG
ENSG00000223603	0	NA	NA	BDASeq	1.LCG
ENSG00000132693	0	NA	NA	BDASeq	1.LCG
ENSG00000235226	0	NA	NA	BDASeq	1.LCG
ENSG00000158716	96.194	0.186481	0.0771212	BDASeq	2.EEG
ENSG00000181036	3.72496	NA	NA	BDASeq	1.LCG
ENSG00000158714	1.21112	NA	NA	BDASeq	1.LCG
ENSG00000212161	0	NA	NA	BDASeq	1.LCG
ENSG00000243284	1.32147	NA	NA	BDASeq	1.LCG
ENSG00000272668	187.205	-0.500473	0.0020829	BDASeq	5.DRG
ENSG00000213085	4.78034	-0.246679	0.244121	BDASeq	2.EEG
ENSG00000266458	0	NA	NA	BDASeq	1.LCG
ENSG00000287040	0	NA	NA	BDASeq	1.LCG
ENSG00000279430	0	NA	NA	BDASeq	1.LCG
ENSG00000162723	0	NA	NA	BDASeq	1.LCG
ENSG00000273933	0	NA	NA	BDASeq	1.LCG
ENSG00000256029	11.9056	-0.426111	0.035	BDASeq	5.DRG
ENSG00000188004	3.28589	NA	NA	BDASeq	1.LCG
ENSG00000266580	1.19312	NA	NA	BDASeq	1.LCG
ENSG00000254545	0	NA	NA	BDASeq	1.LCG
ENSG00000203620	1.27293	NA	NA	BDASeq	1.LCG
ENSG00000269967	9.27241	0.874792	0.00106966	BDASeq	4.URG
ENSG00000228634	8.34274	0.594379	0.0154692	BDASeq	4.URG
ENSG00000284702	0	NA	NA	BDASeq	1.LCG
ENSG00000221040	0	NA	NA	BDASeq	1.LCG
ENSG00000287217	0	NA	NA	BDASeq	1.LCG
ENSG00000163399	7616.8	-0.460191	1.13597e-14	BDASeq	5.DRG
ENSG00000233154	2.25206	NA	NA	BDASeq	1.LCG
ENSG00000230381	0	NA	NA	BDASeq	1.LCG
ENSG00000200547	0	NA	NA	BDASeq	1.LCG
ENSG00000224950	4.73262	0.565463	0.0241926	BDASeq	4.URG
ENSG00000286276	0.970009	NA	NA	BDASeq	1.LCG
ENSG00000177888	1224.23	0.132395	0.0196305	BDASeq	3.NRG
ENSG00000243364	15.7649	0.805276	0.000307167	BDASeq	4.URG
ENSG00000251246	0	NA	NA	BDASeq	1.LCG
ENSG00000143590	240.827	-0.120699	0.138176	BDASeq	2.EEG
ENSG00000202027	0	NA	NA	BDASeq	1.LCG
ENSG00000169242	220.835	0.386174	0.00182918	BDASeq	3.NRG
ENSG00000169241	139.911	0.302693	0.00778747	BDASeq	3.NRG
ENSG00000223452	0	NA	NA	BDASeq	1.LCG
ENSG00000163463	70.4496	0.164156	0.123479	BDASeq	2.EEG
ENSG00000169231	285.438	-0.189052	0.0281387	BDASeq	3.NRG
ENSG00000236263	0	NA	NA	BDASeq	1.LCG
ENSG00000236675	68.0145	-0.325392	0.0136416	BDASeq	3.NRG
ENSG00000177628	519.509	-0.411301	4.57169e-06	BDASeq	5.DRG
ENSG00000116521	537.785	-0.108401	0.0595638	BDASeq	2.EEG
ENSG00000176444	619.647	0.0713935	0.305946	BDASeq	2.EEG
ENSG00000143630	223.976	-0.330255	0.00257353	BDASeq	3.NRG
ENSG00000143627	10.5997	-0.664592	0.00255998	BDASeq	5.DRG
ENSG00000228523	0	NA	NA	BDASeq	1.LCG
ENSG00000223263	1.28418	NA	NA	BDASeq	1.LCG
ENSG00000207504	0	NA	NA	BDASeq	1.LCG
ENSG00000238139	0	NA	NA	BDASeq	1.LCG
ENSG00000197721	0.983462	NA	NA	BDASeq	1.LCG
ENSG00000244703	0	NA	NA	BDASeq	1.LCG
ENSG00000226289	0	NA	NA	BDASeq	1.LCG
ENSG00000285239	0	NA	NA	BDASeq	1.LCG
ENSG00000234219	6.65907	0.25038	0.396996	BDASeq	2.EEG
ENSG00000174059	454.515	0.673845	6.66196e-11	BDASeq	4.URG
ENSG00000285719	4.3521	0.854519	0.00222851	BDASeq	4.URG
ENSG00000284237	24.1287	0.479545	0.00562948	BDASeq	4.URG
ENSG00000158731	0	NA	NA	BDASeq	1.LCG
ENSG00000201746	3.35449	NA	NA	BDASeq	1.LCG
ENSG00000264881	0.663905	NA	NA	BDASeq	1.LCG
ENSG00000199562	8.35404	0.677775	0.00481143	BDASeq	4.URG
ENSG00000284735	123.282	-0.599696	9.39511e-05	BDASeq	5.DRG
ENSG00000284642	221.189	-0.204504	0.0273668	BDASeq	3.NRG
ENSG00000142657	1225.41	-0.0996858	0.0375536	BDASeq	3.NRG
ENSG00000271989	0	NA	NA	BDASeq	1.LCG
ENSG00000251503	4.45484	0.630458	0.00622355	BDASeq	4.URG
ENSG00000175279	24.5497	0.288223	0.0351068	BDASeq	3.NRG
ENSG00000160049	891.81	0.0655409	0.16602	BDASeq	2.EEG
ENSG00000203469	0	NA	NA	BDASeq	1.LCG
ENSG00000236035	2.39188	NA	NA	BDASeq	1.LCG
ENSG00000221643	6.49358	0.0413436	0.946549	BDASeq	2.EEG
ENSG00000122188	1.87424	NA	NA	BDASeq	1.LCG
ENSG00000227417	2.97962	NA	NA	BDASeq	1.LCG
ENSG00000223505	3.98345	NA	NA	BDASeq	1.LCG
ENSG00000182004	288.898	-0.000772988	0.978354	BDASeq	2.EEG
ENSG00000236430	3.77713	NA	NA	BDASeq	1.LCG
ENSG00000130768	11.5968	-0.315219	0.0563868	BDASeq	2.EEG
ENSG00000227050	0	NA	NA	BDASeq	1.LCG
ENSG00000238231	2.53483	NA	NA	BDASeq	1.LCG
ENSG00000240750	1.23155	NA	NA	BDASeq	1.LCG
ENSG00000158156	141.939	0.2139	0.0577113	BDASeq	2.EEG
ENSG00000182118	107.279	0.861186	1.78955e-05	BDASeq	4.URG
ENSG00000227934	2.79194	NA	NA	BDASeq	1.LCG
ENSG00000229595	0	NA	NA	BDASeq	1.LCG
ENSG00000143633	165.916	0.145644	0.0765248	BDASeq	2.EEG
ENSG00000281912	20.4212	-0.050418	0.799923	BDASeq	2.EEG
ENSG00000288208	0	NA	NA	BDASeq	1.LCG
ENSG00000132773	132.297	0.0155764	0.945996	BDASeq	2.EEG
ENSG00000070759	151.19	-0.146046	0.094115	BDASeq	2.EEG
ENSG00000236872	0.848519	NA	NA	BDASeq	1.LCG
ENSG00000280670	99.6465	0.106172	0.474817	BDASeq	2.EEG
ENSG00000132763	252.048	-0.307425	0.00222217	BDASeq	3.NRG
ENSG00000221953	20.6957	0.0305584	0.948162	BDASeq	2.EEG
ENSG00000226164	0	NA	NA	BDASeq	1.LCG
ENSG00000224014	5.13994	-0.359255	0.0683168	BDASeq	2.EEG
ENSG00000215795	12.9238	-0.436089	0.00670076	BDASeq	5.DRG
ENSG00000259865	67.1541	0.323638	0.0124629	BDASeq	3.NRG
ENSG00000252516	1.61333	NA	NA	BDASeq	1.LCG
ENSG00000232347	0	NA	NA	BDASeq	1.LCG
ENSG00000214144	1.09399	NA	NA	BDASeq	1.LCG
ENSG00000235818	0	NA	NA	BDASeq	1.LCG
ENSG00000202079	6.72228	0.672698	0.00104616	BDASeq	4.URG
ENSG00000286216	21.1608	0.071609	0.705199	BDASeq	2.EEG
ENSG00000169224	4.11297	NA	NA	BDASeq	1.LCG
ENSG00000236817	0	NA	NA	BDASeq	1.LCG
ENSG00000177489	0	NA	NA	BDASeq	1.LCG
ENSG00000177476	0	NA	NA	BDASeq	1.LCG
ENSG00000230411	0	NA	NA	BDASeq	1.LCG
ENSG00000252254	1.43778	NA	NA	BDASeq	1.LCG
ENSG00000227854	0	NA	NA	BDASeq	1.LCG
ENSG00000287589	2.36035	NA	NA	BDASeq	1.LCG
ENSG00000259776	0	NA	NA	BDASeq	1.LCG
ENSG00000233355	49.2892	0.508888	0.00797854	BDASeq	4.URG
ENSG00000234601	3.69189	NA	NA	BDASeq	1.LCG
ENSG00000231979	1.79807	NA	NA	BDASeq	1.LCG
ENSG00000215805	0.189303	NA	NA	BDASeq	1.LCG
ENSG00000287102	0	NA	NA	BDASeq	1.LCG
ENSG00000217327	0	NA	NA	BDASeq	1.LCG
ENSG00000228818	24.5458	-0.169051	0.886318	BDASeq	2.EEG
ENSG00000202041	1.28557	NA	NA	BDASeq	1.LCG
ENSG00000223694	8.85228	-0.318289	0.546333	BDASeq	2.EEG
ENSG00000233735	6.31214	0.431652	0.162188	BDASeq	2.EEG
ENSG00000133019	2189.58	-0.182753	0.00369091	BDASeq	3.NRG
ENSG00000162636	1461.69	-0.394484	2.70433e-11	BDASeq	3.NRG
ENSG00000162639	298.215	-0.203172	0.0161737	BDASeq	3.NRG
ENSG00000285923	3.11363	NA	NA	BDASeq	1.LCG
ENSG00000134186	994.72	0.261447	0.000922361	BDASeq	3.NRG
ENSG00000143107	5.97318	-0.142132	0.532962	BDASeq	2.EEG
ENSG00000232971	0	NA	NA	BDASeq	1.LCG
ENSG00000116266	1075.98	0.15981	0.00490991	BDASeq	3.NRG
ENSG00000228076	2.56766	NA	NA	BDASeq	1.LCG
ENSG00000203897	0.576198	NA	NA	BDASeq	1.LCG
ENSG00000237349	1.22318	NA	NA	BDASeq	1.LCG
ENSG00000244716	9.76848	0.186748	0.445003	BDASeq	2.EEG
ENSG00000228665	2.71213	NA	NA	BDASeq	1.LCG
ENSG00000228054	0	NA	NA	BDASeq	1.LCG
ENSG00000273382	28.5214	-0.0569567	0.849968	BDASeq	2.EEG
ENSG00000215717	1026.91	0.16142	0.00391833	BDASeq	3.NRG
ENSG00000270066	0	NA	NA	BDASeq	1.LCG
ENSG00000251484	5.80345	0.180932	0.771417	BDASeq	2.EEG
ENSG00000132676	891.965	-0.067861	0.136498	BDASeq	2.EEG
ENSG00000227673	0	NA	NA	BDASeq	1.LCG
ENSG00000203761	109.044	-0.192305	0.0701926	BDASeq	2.EEG
ENSG00000234937	2.59904	NA	NA	BDASeq	1.LCG
ENSG00000132718	14076.2	-0.383375	1.77636e-15	BDASeq	3.NRG
ENSG00000283442	1.17894	NA	NA	BDASeq	1.LCG
ENSG00000132680	1038.86	0.128116	0.0101107	BDASeq	3.NRG
ENSG00000207475	1.81787	NA	NA	BDASeq	1.LCG
ENSG00000281394	0	NA	NA	BDASeq	1.LCG
ENSG00000277817	0	NA	NA	BDASeq	1.LCG
ENSG00000273002	15.377	0.0156283	0.994143	BDASeq	2.EEG
ENSG00000224276	0	NA	NA	BDASeq	1.LCG
ENSG00000285677	13.0593	-0.00622587	0.964564	BDASeq	2.EEG
ENSG00000163479	769.397	0.133464	0.0176025	BDASeq	3.NRG
ENSG00000160803	1485.6	0.0412818	0.783792	BDASeq	2.EEG
ENSG00000132698	4.44556	0.206453	0.345525	BDASeq	2.EEG
ENSG00000252236	0	NA	NA	BDASeq	1.LCG
ENSG00000260238	2.70674	NA	NA	BDASeq	1.LCG
ENSG00000242252	10.7134	0.455504	0.0146959	BDASeq	4.URG
ENSG00000198952	2352.48	0.074234	0.226155	BDASeq	2.EEG
ENSG00000163472	76.594	0.156879	0.0877618	BDASeq	2.EEG
ENSG00000163468	2441.35	0.116858	0.0297632	BDASeq	3.NRG
ENSG00000132677	1.40745	NA	NA	BDASeq	1.LCG
ENSG00000237390	4.19933	-0.206314	0.752877	BDASeq	2.EEG
ENSG00000207933	2.23567	NA	NA	BDASeq	1.LCG
ENSG00000254726	46.5009	0.662842	0.000391548	BDASeq	4.URG
ENSG00000186377	485.844	-0.102201	0.143391	BDASeq	2.EEG
ENSG00000186160	54.5012	0.0682322	0.64005	BDASeq	2.EEG
ENSG00000225154	1.53611	NA	NA	BDASeq	1.LCG
ENSG00000225506	17.0913	-0.533251	0.00264695	BDASeq	5.DRG
ENSG00000225514	0.0925397	NA	NA	BDASeq	1.LCG
ENSG00000224805	5.32334	-0.279744	0.307772	BDASeq	2.EEG
ENSG00000162366	1.3504	NA	NA	BDASeq	1.LCG
ENSG00000226252	28.1445	0.540114	0.00416559	BDASeq	4.URG
ENSG00000225762	8.77295	0.497385	0.00498339	BDASeq	4.URG
ENSG00000186790	2.49657	NA	NA	BDASeq	1.LCG
ENSG00000237424	9.23779	1.19031	0.00239353	BDASeq	4.URG
ENSG00000189030	1.45695	NA	NA	BDASeq	1.LCG
ENSG00000162763	0	NA	NA	BDASeq	1.LCG
ENSG00000143061	560.741	-0.227826	0.00312882	BDASeq	3.NRG
ENSG00000135821	34918.4	0.554236	2.10268e-14	BDASeq	4.URG
ENSG00000203740	0	NA	NA	BDASeq	1.LCG
ENSG00000162374	2880.13	-0.189734	0.000769606	BDASeq	3.NRG
ENSG00000168275	287.149	0.0401723	0.577053	BDASeq	2.EEG
ENSG00000241563	45.2359	-0.466991	0.00398604	BDASeq	5.DRG
ENSG00000153207	1431.85	0.381776	8.34575e-21	BDASeq	3.NRG
ENSG00000156869	13.5171	0.391818	0.0156574	BDASeq	3.NRG
ENSG00000033122	4412.21	-0.0489862	0.413952	BDASeq	2.EEG
ENSG00000143278	0	NA	NA	BDASeq	1.LCG
ENSG00000116678	353.827	0.782073	7.77478e-05	BDASeq	4.URG
ENSG00000159352	1865.67	-0.160153	0.00195991	BDASeq	3.NRG
ENSG00000158710	466.899	0.738053	1.3084e-17	BDASeq	4.URG
ENSG00000162734	13222.1	0.0435064	0.501573	BDASeq	2.EEG
ENSG00000049239	631.862	-0.0574388	0.555751	BDASeq	2.EEG
ENSG00000186564	5.64907	2.01865	0.0194041	BDASeq	4.URG
ENSG00000244038	973.13	-0.139591	0.0105616	BDASeq	3.NRG
ENSG00000116690	16.4275	0.87461	0.000208355	BDASeq	4.URG
ENSG00000126091	224.439	0.266373	0.00632854	BDASeq	3.NRG
ENSG00000162383	24.5654	0.726032	0.00277422	BDASeq	4.URG
ENSG00000171163	739.88	0.0781839	0.214322	BDASeq	2.EEG
ENSG00000172456	200.341	-0.0713976	0.57079	BDASeq	2.EEG
ENSG00000162946	180.527	0.304572	0.00403679	BDASeq	3.NRG
ENSG00000158786	0	NA	NA	BDASeq	1.LCG
ENSG00000118733	1258.75	-0.54783	4.0849e-18	BDASeq	5.DRG
ENSG00000157870	902.254	-0.133594	0.0107321	BDASeq	3.NRG
ENSG00000179085	130.522	0.0787239	0.428494	BDASeq	2.EEG
ENSG00000173080	1.62751	NA	NA	BDASeq	1.LCG
ENSG00000183347	8.00262	0.233891	0.157821	BDASeq	2.EEG
ENSG00000120937	1.23724	NA	NA	BDASeq	1.LCG
ENSG00000224904	1.10946	NA	NA	BDASeq	1.LCG
ENSG00000285646	19.0823	0.201882	0.0934942	BDASeq	2.EEG
ENSG00000201801	0	NA	NA	BDASeq	1.LCG
ENSG00000116685	527.716	-0.0480719	0.485222	BDASeq	2.EEG
ENSG00000083444	779.618	0.367906	4.50711e-05	BDASeq	3.NRG
ENSG00000287384	3.08799	NA	NA	BDASeq	1.LCG
ENSG00000270914	0	NA	NA	BDASeq	1.LCG
ENSG00000116691	249.952	0.0897222	0.230373	BDASeq	2.EEG
ENSG00000202461	2.66758	NA	NA	BDASeq	1.LCG
ENSG00000276869	0	NA	NA	BDASeq	1.LCG
ENSG00000243539	0	NA	NA	BDASeq	1.LCG
ENSG00000120949	1.3756	NA	NA	BDASeq	1.LCG
ENSG00000201135	0	NA	NA	BDASeq	1.LCG
ENSG00000227875	0	NA	NA	BDASeq	1.LCG
ENSG00000285604	0	NA	NA	BDASeq	1.LCG
ENSG00000283789	0	NA	NA	BDASeq	1.LCG
ENSG00000263676	0	NA	NA	BDASeq	1.LCG
ENSG00000200591	3.96526	NA	NA	BDASeq	1.LCG
ENSG00000162521	2171.25	-0.0808371	0.0213113	BDASeq	3.NRG
ENSG00000162520	46.6218	0.0756955	0.690038	BDASeq	2.EEG
ENSG00000224409	0	NA	NA	BDASeq	1.LCG
ENSG00000162522	1022.54	0.0513328	0.660088	BDASeq	2.EEG
ENSG00000116497	607.808	0.136341	0.0205161	BDASeq	3.NRG
ENSG00000160097	624.053	-0.463571	7.08912e-06	BDASeq	5.DRG
ENSG00000121905	2310.87	-0.369752	1.11927e-13	BDASeq	3.NRG
ENSG00000121900	273.93	0.0950004	0.198902	BDASeq	2.EEG
ENSG00000287691	9.79663	0.0218111	0.977872	BDASeq	2.EEG
ENSG00000278966	3.08208	NA	NA	BDASeq	1.LCG
ENSG00000143222	953.035	0.153523	0.00815843	BDASeq	3.NRG
ENSG00000224985	14.3528	-0.165394	0.386276	BDASeq	2.EEG
ENSG00000143224	317.584	-0.208796	0.0138956	BDASeq	3.NRG
ENSG00000158850	486.343	0.0514649	0.325355	BDASeq	2.EEG
ENSG00000158859	398.047	-0.759516	7.67704e-06	BDASeq	5.DRG
ENSG00000158869	71.7415	0.724813	0.000679281	BDASeq	4.URG
ENSG00000158874	0.858136	NA	NA	BDASeq	1.LCG
ENSG00000158882	550.299	-0.261523	0.00172383	BDASeq	3.NRG
ENSG00000284035	0	NA	NA	BDASeq	1.LCG
ENSG00000143257	66.7362	-0.197229	0.0820103	BDASeq	2.EEG
ENSG00000248485	504.95	-0.629531	4.32577e-05	BDASeq	5.DRG
ENSG00000188931	386.497	-0.176915	0.0240127	BDASeq	3.NRG
ENSG00000236484	1.29738	NA	NA	BDASeq	1.LCG
ENSG00000283696	9.63464	-0.110588	0.438026	BDASeq	2.EEG
ENSG00000288093	16.4106	-0.300871	0.105079	BDASeq	2.EEG
ENSG00000215840	3.49855	NA	NA	BDASeq	1.LCG
ENSG00000277882	0	NA	NA	BDASeq	1.LCG
ENSG00000283317	6.00624	-0.177601	0.372599	BDASeq	2.EEG
ENSG00000277762	0	NA	NA	BDASeq	1.LCG
ENSG00000227139	0	NA	NA	BDASeq	1.LCG
ENSG00000265107	34.9299	0.401896	0.0965301	BDASeq	2.EEG
ENSG00000274415	0	NA	NA	BDASeq	1.LCG
ENSG00000234190	0	NA	NA	BDASeq	1.LCG
ENSG00000223728	0	NA	NA	BDASeq	1.LCG
ENSG00000121634	0	NA	NA	BDASeq	1.LCG
ENSG00000188092	125.499	0.0420569	0.593403	BDASeq	2.EEG
ENSG00000273059	1.00633	NA	NA	BDASeq	1.LCG
ENSG00000274372	13.8978	-0.322974	0.0493289	BDASeq	3.NRG
ENSG00000206791	1.29934	NA	NA	BDASeq	1.LCG
ENSG00000206585	1.13601	NA	NA	BDASeq	1.LCG
ENSG00000229828	7.14162	-0.358121	0.170204	BDASeq	2.EEG
ENSG00000225080	1.37492	NA	NA	BDASeq	1.LCG
ENSG00000198658	9.18758	-0.385165	0.0230366	BDASeq	3.NRG
ENSG00000238382	0	NA	NA	BDASeq	1.LCG
ENSG00000225919	0	NA	NA	BDASeq	1.LCG
ENSG00000236497	0	NA	NA	BDASeq	1.LCG
ENSG00000207190	0	NA	NA	BDASeq	1.LCG
ENSG00000200508	0	NA	NA	BDASeq	1.LCG
ENSG00000284928	0	NA	NA	BDASeq	1.LCG
ENSG00000223949	2.85696	NA	NA	BDASeq	1.LCG
ENSG00000116688	3544.34	-0.294376	9.99201e-16	BDASeq	3.NRG
ENSG00000188800	0.579096	NA	NA	BDASeq	1.LCG
ENSG00000084073	806.658	0.213354	0.00171877	BDASeq	3.NRG
ENSG00000231296	0	NA	NA	BDASeq	1.LCG
ENSG00000049089	766.969	-0.597622	5.03955e-10	BDASeq	5.DRG
ENSG00000227311	0	NA	NA	BDASeq	1.LCG
ENSG00000213172	0	NA	NA	BDASeq	1.LCG
ENSG00000284677	6.96295	0.362605	0.0768838	BDASeq	2.EEG
ENSG00000187801	142.411	-0.446775	0.00141889	BDASeq	5.DRG
ENSG00000260920	171.268	-0.111885	0.227559	BDASeq	2.EEG
ENSG00000158887	53.8754	0.271608	0.0209017	BDASeq	3.NRG
ENSG00000228172	15.3762	-0.140677	0.359403	BDASeq	2.EEG
ENSG00000117640	1187.25	0.0299392	0.817715	BDASeq	2.EEG
ENSG00000127423	49.0245	-0.214392	0.0731863	BDASeq	2.EEG
ENSG00000182749	200.886	-0.117165	0.182785	BDASeq	2.EEG
ENSG00000207302	1.05934	NA	NA	BDASeq	1.LCG
ENSG00000117632	11437.4	-0.341153	1.25017e-11	BDASeq	3.NRG
ENSG00000229786	3.7439	NA	NA	BDASeq	1.LCG
ENSG00000223624	2.18844	NA	NA	BDASeq	1.LCG
ENSG00000283938	0	NA	NA	BDASeq	1.LCG
ENSG00000199385	0	NA	NA	BDASeq	1.LCG
ENSG00000187147	2546.27	0.0371128	0.905055	BDASeq	2.EEG
ENSG00000263381	0	NA	NA	BDASeq	1.LCG
ENSG00000126106	157.806	-0.129703	0.130862	BDASeq	2.EEG
ENSG00000198520	98.5893	-0.0718179	0.69385	BDASeq	2.EEG
ENSG00000199377	3.84221	NA	NA	BDASeq	1.LCG
ENSG00000200169	0.893416	NA	NA	BDASeq	1.LCG
ENSG00000142945	23.8218	0.30432	0.0431955	BDASeq	3.NRG
ENSG00000142937	3834.98	0.30075	3.41578e-12	BDASeq	3.NRG
[truncated: 60,704 more rows]
