# Supplementary material for: From Brain to Blood: Uncovering Potential Therapeutical Targets and Biomarkers for Huntington’s Disease Using an Integrative RNA-Seq Analytical Platform (BDASeq®)
Source: Cells. 2025 Jun 25;14(13):976. doi: 10.3390/cells14130976 (PMC12249049; doi:10.3390/cells14130976)
Supplement: Supplementary file 1 [file cells-14-00976-s001.zip › Excel S3.xlsx]

## Sheet: Target genes
Gene ID	Gene name	Log2FC	Classification	Pathways regulated
ENSG00000069011	PITX1	7.03768	URG	19
ENSG00000165029	ABCA1	0.933032	URG	16
ENSG00000111817	DSE	0.915448	URG	14
ENSG00000115474	KCNJ13	1.80553	URG	0
ENSG00000069702	TGFBR3	1.18437	URG	34
ENSG00000248383	PCDHAC1	-1.10247	DRG	1
ENSG00000146278	PNRC1	0.670587	URG	2
ENSG00000172716	SLFN11	1.04079	URG	7
ENSG00000108950	FAM20A	1.82969	URG	5
ENSG00000145390	USP53	0.838988	URG	2
ENSG00000115825	PRKD3	0.669141	URG	0
ENSG00000148498	PARD3	0.99579	URG	8
ENSG00000056736	IL17RB	1.10666	URG	5
ENSG00000073670	ADAM11	-0.550428	DRG	4
ENSG00000137693	YAP1	1.11631	URG	57
ENSG00000168779	SHOX2	2.67023	URG	16
ENSG00000170545	SMAGP	1.06111	URG	0
ENSG00000127083	OMD	1.62876	URG	0
ENSG00000183317	EPHA10	-0.682909	DRG	2
ENSG00000165030	NFIL3	0.898861	URG	6
ENSG00000143858	SYT2	-1.74515	DRG	37
ENSG00000150782	IL18	1.59952	URG	52
ENSG00000141232	TOB1	0.617782	URG	8
ENSG00000164188	RANBP3L	1.24611	URG	5
ENSG00000181350	LRRC75A	-0.667963	DRG	0
ENSG00000180155	LYNX1	-0.614285	DRG	1
ENSG00000172575	RASGRP1	-0.796039	DRG	7
ENSG00000152952	PLOD2	0.822897	URG	6
ENSG00000100906	NFKBIA	0.996749	URG	55
ENSG00000018408	WWTR1	0.947671	URG	25
ENSG00000174944	P2RY14	0.850303	URG	0
ENSG00000101608	MYL12A	0.76539	URG	3
ENSG00000167588	GPD1	-1.23044	DRG	1
ENSG00000171791	BCL2	0.571821	URG	95
ENSG00000165895	ARHGAP42	0.740412	URG	7
ENSG00000120063	GNA13	0.705431	URG	15
ENSG00000042062	RIPOR3	1.21267	URG	0
ENSG00000131873	CHSY1	0.704469	URG	13
ENSG00000168453	HR	-0.718117	DRG	0
ENSG00000164117	FBXO8	0.544138	URG	1
ENSG00000099937	SERPIND1	1.97175	URG	8
ENSG00000135749	PCNX2	-0.505739	DRG	0
ENSG00000112378	PERP	0.96245	URG	13
ENSG00000138772	ANXA3	1.12681	URG	13
ENSG00000154240	CEP112	0.56114	URG	0
ENSG00000241399	CD302	0.992399	URG	2
ENSG00000177917	ARL6IP6	0.511521	URG	7
ENSG00000236279	CLEC2L	-0.712717	DRG	0
ENSG00000133639	BTG1	0.671606	URG	10
ENSG00000007237	GAS7	-0.55646	DRG	0
ENSG00000101974	ATP11C	0.668818	URG	1
ENSG00000169508	GPR183	1.64506	URG	16
ENSG00000138944	SHISAL1	-0.617397	DRG	0
ENSG00000103316	CRYM	-0.788334	DRG	0
ENSG00000003989	SLC7A2	1.70453	URG	2
ENSG00000145907	G3BP1	0.453308	URG	8
ENSG00000152049	KCNE4	1.92916	URG	0
ENSG00000174946	GPR171	1.80611	URG	2
ENSG00000185022	MAFF	1.34159	URG	9
ENSG00000161270	NPHS1	-1.1282	DRG	3
ENSG00000116584	ARHGEF2	-0.471961	DRG	8
ENSG00000187837	H1-2	1.15398	URG	5
ENSG00000160716	CHRNB2	-0.573382	DRG	35
ENSG00000113732	ATP6V0E1	0.677492	URG	1
ENSG00000196972	SMIM10L2B	-0.623326	DRG	0
ENSG00000175707	KDF1	1.47975	URG	12
ENSG00000153820	SPHKAP	-0.909178	DRG	0
ENSG00000123094	RASSF8	0.632633	URG	0
ENSG00000204396	VWA7	-0.774421	DRG	0
ENSG00000188647	PTAR1	0.631645	URG	0
ENSG00000205929	C21orf62	1.23283	URG	0
ENSG00000155324	GRAMD2B	0.824946	URG	0
ENSG00000105402	NAPA	-0.461439	DRG	11
ENSG00000175895	PLEKHF2	0.630058	URG	0
ENSG00000142973	CYP4B1	2.63601	URG	0
ENSG00000163738	MTHFD2L	0.441723	URG	0
ENSG00000178947	SMIM10L2A	-0.573838	DRG	0
ENSG00000067900	ROCK1	0.548941	URG	36
ENSG00000166295	ANAPC16	0.565014	URG	1
ENSG00000168675	LDLRAD4	-0.442102	DRG	0
ENSG00000182134	TDRKH	-0.50817	DRG	1
ENSG00000177098	SCN4B	-0.588914	DRG	22
ENSG00000176014	TUBB6	0.937488	URG	0
ENSG00000106789	CORO2A	-0.607763	DRG	0
ENSG00000241973	PI4KA	-0.506719	DRG	20
ENSG00000163132	MSX1	1.19468	URG	40
ENSG00000151491	EPS8	0.65424	URG	4
ENSG00000156273	BACH1	0.502965	URG	6
ENSG00000275074	NUDT18	-0.734542	DRG	0
ENSG00000152467	ZSCAN1	-0.7667	DRG	0
ENSG00000145423	SFRP2	1.26523	URG	0
ENSG00000146373	RNF217	0.465009	URG	0
ENSG00000110852	CLEC2B	1.42797	URG	3
ENSG00000163629	PTPN13	0.615514	URG	5
ENSG00000119950	MXI1	0.506329	URG	5
ENSG00000140832	MARVELD3	1.33126	URG	4
ENSG00000122691	TWIST1	1.0096	URG	68
ENSG00000158373	H2BC5	0.89775	URG	11
ENSG00000149927	DOC2A	-0.553103	DRG	13
ENSG00000164949	GEM	1.26784	URG	0
ENSG00000057593	F7	-0.834065	DRG	1
ENSG00000138594	TMOD3	0.493371	URG	7
ENSG00000157510	AFAP1L1	0.872488	URG	0
ENSG00000102900	NUP93	-0.47564	DRG	1
ENSG00000179292	TMEM151A	-0.656466	DRG	1
ENSG00000115361	ACADL	0.967274	URG	3
ENSG00000164742	ADCY1	-0.522037	DRG	18
ENSG00000108797	CNTNAP1	-0.510122	DRG	16
ENSG00000117682	DHDDS	-0.419982	DRG	23
ENSG00000168938	PPIC	0.834525	URG	0
ENSG00000087116	ADAMTS2	1.11036	URG	15
ENSG00000197747	S100A10	1.21772	URG	10
ENSG00000205364	MT1M	1.49526	URG	7
ENSG00000068697	LAPTM4A	0.539271	URG	0
ENSG00000168264	IRF2BP2	0.458637	URG	23
ENSG00000104324	CPQ	0.65287	URG	0
ENSG00000169439	SDC2	0.705927	URG	6
ENSG00000197579	TOPORS	0.428508	URG	13
ENSG00000142197	DOP1B	-0.494558	DRG	3
ENSG00000197256	KANK2	0.942111	URG	12
ENSG00000156097	GPR61	-0.666626	DRG	0
ENSG00000163993	S100P	2.44159	URG	5
ENSG00000112312	GMNN	0.733538	URG	9
ENSG00000153094	BCL2L11	0.565328	URG	35
ENSG00000197901	SLC22A6	1.81082	URG	4
ENSG00000196865	NHLRC2	0.499671	URG	4
ENSG00000054598	FOXC1	1.28118	URG	40
ENSG00000102554	KLF5	0.992165	URG	8
ENSG00000102181	CD99L2	-0.461454	DRG	0
ENSG00000149809	TM7SF2	-0.65439	DRG	2
ENSG00000109927	TECTA	-0.573512	DRG	0
ENSG00000111886	GABRR2	1.38579	URG	1
ENSG00000155962	CLIC2	0.638142	URG	1
ENSG00000021645	NRXN3	-0.54606	DRG	10
ENSG00000125772	GPCPD1	-0.901193	DRG	1
ENSG00000091879	ANGPT2	1.45281	URG	17
ENSG00000123104	ITPR2	0.589117	URG	4
ENSG00000067167	TRAM1	0.560729	URG	1
ENSG00000105856	HBP1	0.445776	URG	2
ENSG00000198417	MT1F	1.51378	URG	7
ENSG00000065243	PKN2	0.44644	URG	8
ENSG00000182551	ADI1	0.526121	URG	0
ENSG00000148482	SLC39A12	1.17991	URG	5
ENSG00000149452	SLC22A8	2.8949	URG	2
ENSG00000171130	ATP6V0E2	-0.524745	DRG	5
ENSG00000172175	MALT1	0.436804	URG	44
ENSG00000203685	STUM	-0.804518	DRG	0
ENSG00000157087	ATP2B2	-0.578063	DRG	20
ENSG00000204843	DCTN1	-0.457726	DRG	28
ENSG00000115194	SLC30A3	-0.712476	DRG	6
ENSG00000112972	HMGCS1	-0.834545	DRG	4
ENSG00000100228	RAB36	-0.537718	DRG	0
ENSG00000189337	KAZN	-0.459008	DRG	1
ENSG00000092820	EZR	0.749533	URG	20
ENSG00000162139	NEU3	-0.407839	DRG	2
ENSG00000122884	P4HA1	0.847341	URG	4
ENSG00000152214	RIT2	-0.754735	DRG	3
ENSG00000180447	GAS1	1.03131	URG	11
ENSG00000126259	KIRREL2	-0.909541	DRG	0
ENSG00000109220	CHIC2	0.499967	URG	3
ENSG00000151025	GPR158	-0.652577	DRG	8
ENSG00000188783	PRELP	1.00312	URG	2
ENSG00000157851	DPYSL5	-0.668153	DRG	13
ENSG00000144642	RBMS3	0.498523	URG	3
ENSG00000096717	SIRT1	0.429216	URG	61
ENSG00000142920	AZIN2	-0.463561	DRG	1
ENSG00000067955	CBFB	0.579555	URG	31
ENSG00000185862	EVI2B	0.850763	URG	3
ENSG00000086717	PPEF1	-1.18487	DRG	0
ENSG00000147246	HTR2C	-1.25671	DRG	5
ENSG00000181449	SOX2	0.632744	URG	33
ENSG00000165023	DIRAS2	-0.70856	DRG	0
ENSG00000116353	MECR	-0.441016	DRG	12
ENSG00000185112	FAM43A	0.651649	URG	0
ENSG00000131242	RAB11FIP4	-0.445241	DRG	1
ENSG00000134575	ACP2	-0.541083	DRG	1
ENSG00000120594	PLXDC2	0.502066	URG	0
ENSG00000175745	NR2F1	0.402925	URG	3
ENSG00000103184	SEC14L5	-0.500993	DRG	0
ENSG00000164292	RHOBTB3	0.769545	URG	2
ENSG00000134115	CNTN6	-0.952321	DRG	7
ENSG00000180573	H2AC6	0.695446	URG	11
ENSG00000128585	MKLN1	0.578569	URG	3
ENSG00000077984	CST7	1.48308	URG	6
ENSG00000049449	RCN1	0.619282	URG	4
ENSG00000125257	ABCC4	0.735867	URG	10
ENSG00000131370	SH3BP5	-0.606494	DRG	0
ENSG00000166822	TMEM170A	0.419718	URG	1
ENSG00000110931	CAMKK2	-0.510297	DRG	4
ENSG00000126778	SIX1	1.97905	URG	5
ENSG00000185567	AHNAK2	-0.651472	DRG	0
ENSG00000185933	CALHM1	-0.671405	DRG	6
ENSG00000136944	LMX1B	2.08034	URG	14
ENSG00000136859	ANGPTL2	-0.815099	DRG	1
ENSG00000260314	MRC1	1.89023	URG	4
ENSG00000128610	FEZF1	1.63613	URG	6
ENSG00000123636	BAZ2B	0.450997	URG	0
ENSG00000170836	PPM1D	0.400727	URG	10
ENSG00000076053	RBM7	0.449442	URG	7
ENSG00000125148	MT2A	1.21779	URG	9
ENSG00000169715	MT1E	1.18303	URG	7
ENSG00000171357	LURAP1	-0.574294	DRG	0
ENSG00000072954	TMEM38A	-0.534584	DRG	7
ENSG00000145882	PCYOX1L	-0.63158	DRG	0
ENSG00000100985	MMP9	2.79823	URG	50
ENSG00000188263	IL17REL	-1.84672	DRG	0
ENSG00000164039	BDH2	0.647349	URG	0
ENSG00000187193	MT1X	1.57214	URG	8
ENSG00000071205	ARHGAP10	0.615923	URG	4
ENSG00000173698	ADGRG2	0.856064	URG	1
ENSG00000116133	DHCR24	-0.590461	DRG	6
ENSG00000105855	ITGB8	0.676032	URG	20
ENSG00000082684	SEMA5B	-0.654511	DRG	4
ENSG00000175985	PLEKHD1	-0.791355	DRG	0
ENSG00000163257	DCAF16	-0.450589	DRG	0
ENSG00000180008	SOCS4	0.460316	URG	2
ENSG00000122012	SV2C	-0.896253	DRG	11
ENSG00000203499	IQANK1	-0.781732	DRG	0
ENSG00000112293	GPLD1	-0.455543	DRG	3
ENSG00000103056	SMPD3	-0.480291	DRG	6
ENSG00000137267	TUBB2A	-0.612166	DRG	14
ENSG00000114812	VIPR1	-0.411098	DRG	1
ENSG00000154975	CA10	-0.608099	DRG	0
ENSG00000131711	MAP1B	-0.529103	DRG	28
ENSG00000088538	DOCK3	-0.606612	DRG	5
ENSG00000250305	TRMT9B	-0.550415	DRG	0
ENSG00000198157	HMGN5	0.558839	URG	2
ENSG00000129680	MAP7D3	0.521418	URG	0
ENSG00000125144	MT1G	1.58834	URG	11
ENSG00000165389	SPTSSA	0.413196	URG	0
ENSG00000149654	CDH22	-0.615402	DRG	1
ENSG00000147606	SLC26A7	1.95237	URG	0
ENSG00000089225	TBX5	2.01747	URG	37
ENSG00000139190	VAMP1	-0.617489	DRG	25
ENSG00000198133	TMEM229B	-0.465282	DRG	0
ENSG00000114127	XRN1	0.413984	URG	4
ENSG00000177628	GBA1	-0.411301	DRG	31
ENSG00000162924	REL	0.558239	URG	17
ENSG00000008405	CRY1	0.418643	URG	10
ENSG00000165072	MAMDC2	0.583115	URG	0
ENSG00000197614	MFAP5	1.29112	URG	14
ENSG00000100344	PNPLA3	-0.936089	DRG	4
ENSG00000105711	SCN1B	-0.594841	DRG	56
ENSG00000220008	LINGO3	-0.661773	DRG	0
ENSG00000134294	SLC38A2	0.877524	URG	8
ENSG00000152128	TMEM163	-0.515311	DRG	6
ENSG00000205358	MT1H	2.18629	URG	7
ENSG00000090534	THPO	-0.626876	DRG	2
ENSG00000144152	FBLN7	-0.769842	DRG	0
ENSG00000172086	KRCC1	0.421394	URG	0
ENSG00000151233	GXYLT1	0.423143	URG	1
ENSG00000154727	GABPA	0.404514	URG	7
ENSG00000105419	MEIS3	-0.542278	DRG	0
ENSG00000057294	PKP2	1.00421	URG	9
ENSG00000082397	EPB41L3	-0.407506	DRG	6
ENSG00000157168	NRG1	-0.652278	DRG	2
ENSG00000100577	GSTZ1	-0.565721	DRG	1
ENSG00000165730	STOX1	0.513774	URG	14
ENSG00000188580	NKAIN2	-0.59223	DRG	0
ENSG00000148483	TMEM236	1.54822	URG	0
ENSG00000167513	CDT1	-0.684025	DRG	0
ENSG00000114948	ADAM23	-0.458913	DRG	4
ENSG00000104722	NEFM	-0.600569	DRG	2
ENSG00000170962	PDGFD	1.06271	URG	9
ENSG00000184923	NUTM2A	-1.05317	DRG	0
ENSG00000172824	CES4A	-0.624604	DRG	1
ENSG00000136883	KIF12	-0.82712	DRG	4
ENSG00000152779	SLC16A12	3.01625	URG	2
ENSG00000124171	PARD6B	0.433064	URG	3
ENSG00000229453	SPINK8	1.18014	URG	1
ENSG00000102104	RS1	-1.47175	DRG	2
ENSG00000115155	OTOF	-0.659181	DRG	11
ENSG00000159674	SPON2	-0.840579	DRG	0
ENSG00000160201	U2AF1	0.587277	URG	4
ENSG00000133454	MYO18B	-1.12085	DRG	1
ENSG00000099957	P2RX6	-0.535954	DRG	13
ENSG00000165474	GJB2	2.09709	URG	7
ENSG00000204152	TIMM23B	-0.499922	DRG	2
ENSG00000118515	SGK1	0.816009	URG	6
ENSG00000110628	SLC22A18	-0.665709	DRG	0
ENSG00000196843	ARID5A	0.680095	URG	14
ENSG00000137142	IGFBPL1	-0.600227	DRG	0
ENSG00000151176	PLBD2	-0.484026	DRG	0
ENSG00000182575	NXPH3	-0.630955	DRG	1
ENSG00000168124	OR1F1	-1.19419	DRG	0
ENSG00000064270	ATP2C2	-0.504669	DRG	6
ENSG00000188211	NCR3LG1	-0.7364	DRG	0
ENSG00000174576	NPAS4	-2.89255	DRG	0
ENSG00000072694	FCGR2B	2.3809	URG	53
ENSG00000102359	SRPX2	1.51767	URG	9
ENSG00000103888	CEMIP	0.786087	URG	2
ENSG00000050730	TNIP3	-1.71334	DRG	0
ENSG00000137713	PPP2R1B	0.454438	URG	10
ENSG00000089123	TASP1	-0.529802	DRG	2
ENSG00000187720	THSD4	1.03323	URG	0
ENSG00000100285	NEFH	-0.713877	DRG	23
ENSG00000070182	SPTB	-0.649144	DRG	8
ENSG00000095794	CREM	0.428506	URG	3
ENSG00000121966	CXCR4	1.08807	URG	47
ENSG00000149328	GLB1L2	-0.515701	DRG	1
ENSG00000184347	SLIT3	-0.517042	DRG	5
ENSG00000114638	UPK1B	2.60188	URG	1
ENSG00000152192	POU4F1	1.8822	URG	22
ENSG00000205323	SARNP	0.578119	URG	3
ENSG00000124251	TP53TG5	-0.74386	DRG	0
ENSG00000114790	ARHGEF26	0.590792	URG	6
ENSG00000177181	RIMKLA	-0.463331	DRG	2
ENSG00000178531	CTXN1	-0.638346	DRG	0
ENSG00000115616	SLC9A2	0.660768	URG	0
ENSG00000111262	KCNA1	-0.552167	DRG	46
ENSG00000176194	CIDEA	-0.641686	DRG	1
ENSG00000131931	THAP1	0.402533	URG	2
ENSG00000131398	KCNC3	-0.535556	DRG	30
ENSG00000179178	TMEM125	-1.36224	DRG	0
ENSG00000166426	CRABP1	1.76458	URG	0
ENSG00000167508	MVD	-0.513283	DRG	5
ENSG00000126583	PRKCG	-0.556062	DRG	33
ENSG00000176148	TCP11L1	-0.448088	DRG	1
ENSG00000186862	PDZD7	-0.504511	DRG	1
ENSG00000157613	CREB3L1	-0.661041	DRG	2
ENSG00000176597	B3GNT5	0.508403	URG	1
ENSG00000105499	PLA2G4C	-0.484907	DRG	3
ENSG00000196557	CACNA1H	-0.626837	DRG	23
ENSG00000176853	FAM91A1	0.473517	URG	2
ENSG00000136943	CTSV	-0.786769	DRG	0
ENSG00000163605	PPP4R2	0.428637	URG	4
ENSG00000164068	RNF123	-0.428333	DRG	0
ENSG00000080200	CRYBG3	0.606548	URG	1
ENSG00000254726	MEX3A	0.662842	URG	1
ENSG00000145545	SRD5A1	-0.42464	DRG	1
ENSG00000198740	ZNF652	0.50436	URG	0
ENSG00000143867	OSR1	1.35074	URG	8
ENSG00000184185	KCNJ12	-0.535446	DRG	8
ENSG00000198743	SLC5A3	0.845884	URG	4
ENSG00000112499	SLC22A2	3.27758	URG	5
ENSG00000133665	DYDC2	-0.820611	DRG	0
ENSG00000141750	STAC2	-0.516875	DRG	6
ENSG00000185189	NRBP2	-0.466742	DRG	0
ENSG00000082497	SERTAD4	-0.598461	DRG	0
ENSG00000108379	WNT3	0.500038	URG	21
ENSG00000182379	NXPH4	-1.01725	DRG	1
ENSG00000147251	DOCK11	0.419978	URG	9
ENSG00000116729	WLS	0.453664	URG	11
ENSG00000091536	MYO15A	-0.526553	DRG	6
ENSG00000172296	SPTLC3	1.94982	URG	0
ENSG00000167996	FTH1	-0.520801	DRG	0
ENSG00000139899	CBLN3	-1.71299	DRG	0
ENSG00000186867	QRFPR	-0.936779	DRG	1
ENSG00000180921	FAM83H	-0.50401	DRG	0
ENSG00000143499	SMYD2	-0.462134	DRG	0
ENSG00000233822	H2BC15	-0.471	DRG	0
ENSG00000106809	OGN	2.46054	URG	4
ENSG00000128989	ARPP19	-0.480297	DRG	1
ENSG00000135253	KCP	-0.558978	DRG	0
ENSG00000137868	STRA6	1.3572	URG	2
ENSG00000162931	TRIM17	-0.464571	DRG	0
ENSG00000170577	SIX2	1.52618	URG	0
ENSG00000198835	GJC2	-0.753781	DRG	23
ENSG00000010404	IDS	-0.563785	DRG	5
ENSG00000173868	PHOSPHO1	-0.536801	DRG	2
ENSG00000163517	HDAC11	-0.435899	DRG	0
ENSG00000157111	TMEM171	-1.13647	DRG	0
ENSG00000156486	KCNS2	-0.467148	DRG	12
ENSG00000135218	CD36	-0.658246	DRG	4
ENSG00000178233	TMEM151B	-0.448522	DRG	0
ENSG00000173404	INSM1	-0.457519	DRG	0
ENSG00000132854	KANK4	-0.608854	DRG	0
ENSG00000162747	FCGR3B	2.2778	URG	22
ENSG00000167549	CORO6	-0.489149	DRG	0
ENSG00000187848	P2RX2	-1.7021	DRG	12
ENSG00000143847	PPFIA4	-0.41439	DRG	4
ENSG00000176928	GCNT4	-0.431198	DRG	0
ENSG00000169710	FASN	-0.432178	DRG	2
ENSG00000188379	IFNA2	1.49149	URG	34
ENSG00000133124	IRS4	0.46135	URG	2
ENSG00000179023	KLHDC7A	2.03572	URG	0
ENSG00000108786	HSD17B1	0.519655	URG	5
ENSG00000163568	AIM2	0.800613	URG	23
ENSG00000019169	MARCO	2.19507	URG	3
ENSG00000213901	SLC23A3	0.934553	URG	0
ENSG00000118407	FILIP1	-0.435846	DRG	2
ENSG00000134160	TRPM1	-1.75037	DRG	6
ENSG00000076344	RGS11	-0.45966	DRG	1
ENSG00000114124	GRK7	1.04155	URG	1
ENSG00000204936	CD177	1.9313	URG	0
ENSG00000173585	CCR9	0.806871	URG	11
ENSG00000187764	SEMA4D	-0.427482	DRG	9
ENSG00000234906	APOC2	0.734049	URG	4
ENSG00000214140	PRCD	-0.41819	DRG	0
ENSG00000136542	GALNT5	-2.06983	DRG	0
ENSG00000146250	PRSS35	0.545018	URG	0
ENSG00000221882	OR3A2	-0.515117	DRG	0
ENSG00000039068	CDH1	0.511849	URG	0
ENSG00000181626	ANKRD62	0.811665	URG	0
