# Supplementary material for: From Brain to Blood: Uncovering Potential Therapeutical Targets and Biomarkers for Huntington’s Disease Using an Integrative RNA-Seq Analytical Platform (BDASeq®)
Source: Cells. 2025 Jun 25;14(13):976. doi: 10.3390/cells14130976 (PMC12249049; doi:10.3390/cells14130976)
Supplement: Supplementary file 1 [file cells-14-00976-s001.zip › Excel S4.xlsx]

## Sheet: Planilha1
TermName	Overlap	Pval	FDR	CombinedScore	Enrichment	Source	GeneName	Geneid	Log2FC	GeneClass	Class
Diseases Of Glycosylation R-HSA-3781865	7/143	0.000797753	0.045617	35.5492	Upregulated	Reactome_2022	ADAMTS2	ENSG00000087116	1.11036	4.URG	Glycosaminoglican metabolism
Neuronal System R-HSA-112316	13/386	6.21194e-05	0.0164551	38.3854	Downregulated	Reactome_2022	ADCY1	ENSG00000164742	-0.522037	5.DRG	Neuronal system
Neuronal System R-HSA-112316	13/386	6.21194e-05	0.0164551	38.3854	Downregulated	Reactome_2022	CAMKK2	ENSG00000110931	-0.510297	5.DRG	Neuronal system
Cholesterol Metabolism WP5304	5/72	0.000530423	0.0231451	62.0961	Downregulated	WikiPathway_2023_Human	CD36	ENSG00000135218	-0.658246	5.DRG	Cholesterol metabolism
Enterocyte Cholesterol Metabolism WP5333	5/36	1.86688e-05	0.00334172	194.118	Downregulated	WikiPathway_2023_Human	CD36	ENSG00000135218	-0.658246	5.DRG	Cholesterol metabolism
Hippo signaling pathway	8/163	0.000334255	0.0334255	40.1535	Upregulated	KEGG_2021_Human	CDH1	ENSG00000039068	0.511849	4.URG	Neurodegeneration
Glycosaminoglycan Metabolism R-HSA-1630316	7/120	0.000277975	0.0218558	49.1654	Upregulated	Reactome_2022	CEMIP	ENSG00000103888	0.786087	4.URG	Glycosaminoglican metabolism
Neuronal System R-HSA-112316	13/386	6.21194e-05	0.0164551	38.3854	Downregulated	Reactome_2022	CHRNB2	ENSG00000160716	-0.573382	5.DRG	Neuronal system
Diseases Of Glycosylation R-HSA-3781865	7/143	0.000797753	0.045617	35.5492	Upregulated	Reactome_2022	CHSY1	ENSG00000131873	0.704469	4.URG	Glycosaminoglican metabolism
Glycosaminoglycan Metabolism R-HSA-1630316	7/120	0.000277975	0.0218558	49.1654	Upregulated	Reactome_2022	CHSY1	ENSG00000131873	0.704469	4.URG	Glycosaminoglican metabolism
Diseases Associated With Glycosaminoglycan Metabolism R-HSA-3560782	5/40	5.93721e-05	0.00644412	133.972	Upregulated	Reactome_2022	CHSY1	ENSG00000131873	0.704469	4.URG	Glycosaminoglican metabolism
Cholesterol Biosynthesis Pathway In Hepatocytes WP5329	4/43	0.000646511	0.0231451	82.7582	Downregulated	WikiPathway_2023_Human	DHCR24	ENSG00000116133	-0.590461	5.DRG	Cholesterol metabolism
Cholesterol Synthesis Disorders WP5193	3/18	0.000564612	0.0231451	163.645	Downregulated	WikiPathway_2023_Human	DHCR24	ENSG00000116133	-0.590461	5.DRG	Cholesterol metabolism
Cholesterol Metabolism WP5304	5/72	0.000530423	0.0231451	62.0961	Downregulated	WikiPathway_2023_Human	DHCR24	ENSG00000116133	-0.590461	5.DRG	Cholesterol metabolism
Cholesterol Metabolism With Bloch And Kandutsch Russell Pathways WP4718	5/47	6.99934e-05	0.00626441	125.818	Downregulated	WikiPathway_2023_Human	DHCR24	ENSG00000116133	-0.590461	5.DRG	Cholesterol metabolism
Enterocyte Cholesterol Metabolism WP5333	5/36	1.86688e-05	0.00334172	194.118	Downregulated	WikiPathway_2023_Human	DHCR24	ENSG00000116133	-0.590461	5.DRG	Cholesterol metabolism
Cholesterol Biosynthesis R-HSA-191273	4/26	8.84685e-05	0.0164551	186.601	Downregulated	Reactome_2022	DHCR24	ENSG00000116133	-0.590461	5.DRG	Cholesterol metabolism
Glycosaminoglycan Metabolism R-HSA-1630316	7/120	0.000277975	0.0218558	49.1654	Upregulated	Reactome_2022	DSE	ENSG00000111817	0.915448	4.URG	Glycosaminoglican metabolism
Neuronal System R-HSA-112316	13/386	6.21194e-05	0.0164551	38.3854	Downregulated	Reactome_2022	EPB41L3	ENSG00000082397	-0.407506	5.DRG	Neuronal system
Cholesterol Metabolism With Bloch And Kandutsch Russell Pathways WP4718	5/47	6.99934e-05	0.00626441	125.818	Downregulated	WikiPathway_2023_Human	FASN	ENSG00000169710	-0.432178	5.DRG	Cholesterol metabolism
Cholesterol Biosynthesis Pathway In Hepatocytes WP5329	4/43	0.000646511	0.0231451	82.7582	Downregulated	WikiPathway_2023_Human	HMGCS1	ENSG00000112972	-0.834545	5.DRG	Cholesterol metabolism
Cholesterol Synthesis Disorders WP5193	3/18	0.000564612	0.0231451	163.645	Downregulated	WikiPathway_2023_Human	HMGCS1	ENSG00000112972	-0.834545	5.DRG	Cholesterol metabolism
Cholesterol Metabolism WP5304	5/72	0.000530423	0.0231451	62.0961	Downregulated	WikiPathway_2023_Human	HMGCS1	ENSG00000112972	-0.834545	5.DRG	Cholesterol metabolism
Cholesterol Metabolism With Bloch And Kandutsch Russell Pathways WP4718	5/47	6.99934e-05	0.00626441	125.818	Downregulated	WikiPathway_2023_Human	HMGCS1	ENSG00000112972	-0.834545	5.DRG	Cholesterol metabolism
Enterocyte Cholesterol Metabolism WP5333	5/36	1.86688e-05	0.00334172	194.118	Downregulated	WikiPathway_2023_Human	HMGCS1	ENSG00000112972	-0.834545	5.DRG	Cholesterol metabolism
Cholesterol Biosynthesis R-HSA-191273	4/26	8.84685e-05	0.0164551	186.601	Downregulated	Reactome_2022	HMGCS1	ENSG00000112972	-0.834545	5.DRG	Cholesterol metabolism
Neuronal System R-HSA-112316	13/386	6.21194e-05	0.0164551	38.3854	Downregulated	Reactome_2022	KCNA1	ENSG00000111262	-0.552167	5.DRG	Neuronal system
Neuronal System R-HSA-112316	13/386	6.21194e-05	0.0164551	38.3854	Downregulated	Reactome_2022	KCNC3	ENSG00000131398	-0.535556	5.DRG	Neuronal system
Neuronal System R-HSA-112316	13/386	6.21194e-05	0.0164551	38.3854	Downregulated	Reactome_2022	KCNJ12	ENSG00000184185	-0.535446	5.DRG	Neuronal system
Neuronal System R-HSA-112316	13/386	6.21194e-05	0.0164551	38.3854	Downregulated	Reactome_2022	KCNS2	ENSG00000156486	-0.467148	5.DRG	Neuronal system
Copper Homeostasis WP3286	6/51	1.51539e-05	0.00273527	143.213	Upregulated	WikiPathway_2023_Human	MT1E	ENSG00000169715	1.18303	4.URG	Metal ion response
Zinc Homeostasis WP3529	8/36	3.0388e-09	1.09701e-06	548.187	Upregulated	WikiPathway_2023_Human	MT1E	ENSG00000169715	1.18303	4.URG	Metal ion response
Response To Metal Ions R-HSA-5660526	7/14	4.10396e-11	1.2907e-08	2330.74	Upregulated	Reactome_2022	MT1E	ENSG00000169715	1.18303	4.URG	Metal ion response
Metallothioneins Bind Metals R-HSA-5661231	7/11	4.05291e-12	2.54928e-09	4474.29	Upregulated	Reactome_2022	MT1E	ENSG00000169715	1.18303	4.URG	Metal ion response
Mineral absorption	7/60	3.06775e-06	0.000613549	163.014	Upregulated	KEGG_2021_Human	MT1E	ENSG00000169715	1.18303	4.URG	Mineral absorption
Copper Homeostasis WP3286	6/51	1.51539e-05	0.00273527	143.213	Upregulated	WikiPathway_2023_Human	MT1F	ENSG00000198417	1.51378	4.URG	Metal ion response
Zinc Homeostasis WP3529	8/36	3.0388e-09	1.09701e-06	548.187	Upregulated	WikiPathway_2023_Human	MT1F	ENSG00000198417	1.51378	4.URG	Metal ion response
Response To Metal Ions R-HSA-5660526	7/14	4.10396e-11	1.2907e-08	2330.74	Upregulated	Reactome_2022	MT1F	ENSG00000198417	1.51378	4.URG	Metal ion response
Metallothioneins Bind Metals R-HSA-5661231	7/11	4.05291e-12	2.54928e-09	4474.29	Upregulated	Reactome_2022	MT1F	ENSG00000198417	1.51378	4.URG	Metal ion response
Mineral absorption	7/60	3.06775e-06	0.000613549	163.014	Upregulated	KEGG_2021_Human	MT1F	ENSG00000198417	1.51378	4.URG	Mineral absorption
Copper Homeostasis WP3286	6/51	1.51539e-05	0.00273527	143.213	Upregulated	WikiPathway_2023_Human	MT1G	ENSG00000125144	1.58834	4.URG	Metal ion response
Zinc Homeostasis WP3529	8/36	3.0388e-09	1.09701e-06	548.187	Upregulated	WikiPathway_2023_Human	MT1G	ENSG00000125144	1.58834	4.URG	Metal ion response
Response To Metal Ions R-HSA-5660526	7/14	4.10396e-11	1.2907e-08	2330.74	Upregulated	Reactome_2022	MT1G	ENSG00000125144	1.58834	4.URG	Metal ion response
Metallothioneins Bind Metals R-HSA-5661231	7/11	4.05291e-12	2.54928e-09	4474.29	Upregulated	Reactome_2022	MT1G	ENSG00000125144	1.58834	4.URG	Metal ion response
Mineral absorption	7/60	3.06775e-06	0.000613549	163.014	Upregulated	KEGG_2021_Human	MT1G	ENSG00000125144	1.58834	4.URG	Mineral absorption
Copper Homeostasis WP3286	6/51	1.51539e-05	0.00273527	143.213	Upregulated	WikiPathway_2023_Human	MT1H	ENSG00000205358	2.18629	4.URG	Metal ion response
Zinc Homeostasis WP3529	8/36	3.0388e-09	1.09701e-06	548.187	Upregulated	WikiPathway_2023_Human	MT1H	ENSG00000205358	2.18629	4.URG	Metal ion response
Response To Metal Ions R-HSA-5660526	7/14	4.10396e-11	1.2907e-08	2330.74	Upregulated	Reactome_2022	MT1H	ENSG00000205358	2.18629	4.URG	Metal ion response
Metallothioneins Bind Metals R-HSA-5661231	7/11	4.05291e-12	2.54928e-09	4474.29	Upregulated	Reactome_2022	MT1H	ENSG00000205358	2.18629	4.URG	Metal ion response
Mineral absorption	7/60	3.06775e-06	0.000613549	163.014	Upregulated	KEGG_2021_Human	MT1H	ENSG00000205358	2.18629	4.URG	Mineral absorption
Zinc Homeostasis WP3529	8/36	3.0388e-09	1.09701e-06	548.187	Upregulated	WikiPathway_2023_Human	MT1M	ENSG00000205364	1.49526	4.URG	Metal ion response
Response To Metal Ions R-HSA-5660526	7/14	4.10396e-11	1.2907e-08	2330.74	Upregulated	Reactome_2022	MT1M	ENSG00000205364	1.49526	4.URG	Metal ion response
Metallothioneins Bind Metals R-HSA-5661231	7/11	4.05291e-12	2.54928e-09	4474.29	Upregulated	Reactome_2022	MT1M	ENSG00000205364	1.49526	4.URG	Metal ion response
Mineral absorption	7/60	3.06775e-06	0.000613549	163.014	Upregulated	KEGG_2021_Human	MT1M	ENSG00000205364	1.49526	4.URG	Mineral absorption
Copper Homeostasis WP3286	6/51	1.51539e-05	0.00273527	143.213	Upregulated	WikiPathway_2023_Human	MT1X	ENSG00000187193	1.57214	4.URG	Metal ion response
Zinc Homeostasis WP3529	8/36	3.0388e-09	1.09701e-06	548.187	Upregulated	WikiPathway_2023_Human	MT1X	ENSG00000187193	1.57214	4.URG	Metal ion response
Response To Metal Ions R-HSA-5660526	7/14	4.10396e-11	1.2907e-08	2330.74	Upregulated	Reactome_2022	MT1X	ENSG00000187193	1.57214	4.URG	Metal ion response
Metallothioneins Bind Metals R-HSA-5661231	7/11	4.05291e-12	2.54928e-09	4474.29	Upregulated	Reactome_2022	MT1X	ENSG00000187193	1.57214	4.URG	Metal ion response
Mineral absorption	7/60	3.06775e-06	0.000613549	163.014	Upregulated	KEGG_2021_Human	MT1X	ENSG00000187193	1.57214	4.URG	Mineral absorption
Copper Homeostasis WP3286	6/51	1.51539e-05	0.00273527	143.213	Upregulated	WikiPathway_2023_Human	MT2A	ENSG00000125148	1.21779	4.URG	Metal ion response
Zinc Homeostasis WP3529	8/36	3.0388e-09	1.09701e-06	548.187	Upregulated	WikiPathway_2023_Human	MT2A	ENSG00000125148	1.21779	4.URG	Metal ion response
Response To Metal Ions R-HSA-5660526	7/14	4.10396e-11	1.2907e-08	2330.74	Upregulated	Reactome_2022	MT2A	ENSG00000125148	1.21779	4.URG	Metal ion response
Metallothioneins Bind Metals R-HSA-5661231	7/11	4.05291e-12	2.54928e-09	4474.29	Upregulated	Reactome_2022	MT2A	ENSG00000125148	1.21779	4.URG	Metal ion response
Mineral absorption	7/60	3.06775e-06	0.000613549	163.014	Upregulated	KEGG_2021_Human	MT2A	ENSG00000125148	1.21779	4.URG	Mineral absorption
Cholesterol Biosynthesis Pathway In Hepatocytes WP5329	4/43	0.000646511	0.0231451	82.7582	Downregulated	WikiPathway_2023_Human	MVD	ENSG00000167508	-0.513283	5.DRG	Cholesterol metabolism
Cholesterol Synthesis Disorders WP5193	3/18	0.000564612	0.0231451	163.645	Downregulated	WikiPathway_2023_Human	MVD	ENSG00000167508	-0.513283	5.DRG	Cholesterol metabolism
Cholesterol Metabolism WP5304	5/72	0.000530423	0.0231451	62.0961	Downregulated	WikiPathway_2023_Human	MVD	ENSG00000167508	-0.513283	5.DRG	Cholesterol metabolism
Cholesterol Metabolism With Bloch And Kandutsch Russell Pathways WP4718	5/47	6.99934e-05	0.00626441	125.818	Downregulated	WikiPathway_2023_Human	MVD	ENSG00000167508	-0.513283	5.DRG	Cholesterol metabolism
Enterocyte Cholesterol Metabolism WP5333	5/36	1.86688e-05	0.00334172	194.118	Downregulated	WikiPathway_2023_Human	MVD	ENSG00000167508	-0.513283	5.DRG	Cholesterol metabolism
Cholesterol Biosynthesis R-HSA-191273	4/26	8.84685e-05	0.0164551	186.601	Downregulated	Reactome_2022	MVD	ENSG00000167508	-0.513283	5.DRG	Cholesterol metabolism
Neuronal System R-HSA-112316	13/386	6.21194e-05	0.0164551	38.3854	Downregulated	Reactome_2022	NRG1	ENSG00000157168	-0.652278	5.DRG	Neuronal system
Neuronal System R-HSA-112316	13/386	6.21194e-05	0.0164551	38.3854	Downregulated	Reactome_2022	NRXN3	ENSG00000021645	-0.54606	5.DRG	Neuronal system
Diseases Of Glycosylation R-HSA-3781865	7/143	0.000797753	0.045617	35.5492	Upregulated	Reactome_2022	OGN	ENSG00000106809	2.46054	4.URG	Glycosaminoglican metabolism
Glycosaminoglycan Metabolism R-HSA-1630316	7/120	0.000277975	0.0218558	49.1654	Upregulated	Reactome_2022	OGN	ENSG00000106809	2.46054	4.URG	Glycosaminoglican metabolism
Keratan Sulfate Degradation R-HSA-2022857	3/12	0.000234103	0.0210358	266.287	Upregulated	Reactome_2022	OGN	ENSG00000106809	2.46054	4.URG	Glycosaminoglican metabolism
Defective B4GALT1 Causes B4GALT1-CDG (CDG-2d) R-HSA-3656244	3/8	6.14702e-05	0.00644412	556.1	Upregulated	Reactome_2022	OGN	ENSG00000106809	2.46054	4.URG	Glycosaminoglican metabolism
Diseases Associated With Glycosaminoglycan Metabolism R-HSA-3560782	5/40	5.93721e-05	0.00644412	133.972	Upregulated	Reactome_2022	OGN	ENSG00000106809	2.46054	4.URG	Glycosaminoglican metabolism
Diseases Of Glycosylation R-HSA-3781865	7/143	0.000797753	0.045617	35.5492	Upregulated	Reactome_2022	OMD	ENSG00000127083	1.62876	4.URG	Glycosaminoglican metabolism
Glycosaminoglycan Metabolism R-HSA-1630316	7/120	0.000277975	0.0218558	49.1654	Upregulated	Reactome_2022	OMD	ENSG00000127083	1.62876	4.URG	Glycosaminoglican metabolism
Keratan Sulfate Degradation R-HSA-2022857	3/12	0.000234103	0.0210358	266.287	Upregulated	Reactome_2022	OMD	ENSG00000127083	1.62876	4.URG	Glycosaminoglican metabolism
Defective B4GALT1 Causes B4GALT1-CDG (CDG-2d) R-HSA-3656244	3/8	6.14702e-05	0.00644412	556.1	Upregulated	Reactome_2022	OMD	ENSG00000127083	1.62876	4.URG	Glycosaminoglican metabolism
Diseases Associated With Glycosaminoglycan Metabolism R-HSA-3560782	5/40	5.93721e-05	0.00644412	133.972	Upregulated	Reactome_2022	OMD	ENSG00000127083	1.62876	4.URG	Glycosaminoglican metabolism
Hippo signaling pathway	8/163	0.000334255	0.0334255	40.1535	Upregulated	KEGG_2021_Human	PARD3	ENSG00000148498	0.99579	4.URG	Neurodegeneration
Hippo signaling pathway	8/163	0.000334255	0.0334255	40.1535	Upregulated	KEGG_2021_Human	PARD6B	ENSG00000124171	0.433064	4.URG	Neurodegeneration
Neuronal System R-HSA-112316	13/386	6.21194e-05	0.0164551	38.3854	Downregulated	Reactome_2022	PPFIA4	ENSG00000143847	-0.41439	5.DRG	Neuronal system
Hippo signaling pathway	8/163	0.000334255	0.0334255	40.1535	Upregulated	KEGG_2021_Human	PPP2R1B	ENSG00000137713	0.454438	4.URG	Neurodegeneration
Diseases Of Glycosylation R-HSA-3781865	7/143	0.000797753	0.045617	35.5492	Upregulated	Reactome_2022	PRELP	ENSG00000188783	1.00312	4.URG	Glycosaminoglican metabolism
Glycosaminoglycan Metabolism R-HSA-1630316	7/120	0.000277975	0.0218558	49.1654	Upregulated	Reactome_2022	PRELP	ENSG00000188783	1.00312	4.URG	Glycosaminoglican metabolism
Keratan Sulfate Degradation R-HSA-2022857	3/12	0.000234103	0.0210358	266.287	Upregulated	Reactome_2022	PRELP	ENSG00000188783	1.00312	4.URG	Glycosaminoglican metabolism
Defective B4GALT1 Causes B4GALT1-CDG (CDG-2d) R-HSA-3656244	3/8	6.14702e-05	0.00644412	556.1	Upregulated	Reactome_2022	PRELP	ENSG00000188783	1.00312	4.URG	Glycosaminoglican metabolism
Diseases Associated With Glycosaminoglycan Metabolism R-HSA-3560782	5/40	5.93721e-05	0.00644412	133.972	Upregulated	Reactome_2022	PRELP	ENSG00000188783	1.00312	4.URG	Glycosaminoglican metabolism
Neuronal System R-HSA-112316	13/386	6.21194e-05	0.0164551	38.3854	Downregulated	Reactome_2022	PRKCG	ENSG00000126583	-0.556062	5.DRG	Neuronal system
Diseases Of Glycosylation R-HSA-3781865	7/143	0.000797753	0.045617	35.5492	Upregulated	Reactome_2022	SDC2	ENSG00000169439	0.705927	4.URG	Glycosaminoglican metabolism
Glycosaminoglycan Metabolism R-HSA-1630316	7/120	0.000277975	0.0218558	49.1654	Upregulated	Reactome_2022	SDC2	ENSG00000169439	0.705927	4.URG	Glycosaminoglican metabolism
Diseases Associated With Glycosaminoglycan Metabolism R-HSA-3560782	5/40	5.93721e-05	0.00644412	133.972	Upregulated	Reactome_2022	SDC2	ENSG00000169439	0.705927	4.URG	Glycosaminoglican metabolism
Organic Cation/Anion/Zwitterion Transport R-HSA-549132	3/15	0.000473035	0.0297539	182.883	Upregulated	Reactome_2022	SLC22A2	ENSG00000112499	3.27758	4.URG	Metal ion response
Organic Cation/Anion/Zwitterion Transport R-HSA-549132	3/15	0.000473035	0.0297539	182.883	Upregulated	Reactome_2022	SLC22A6	ENSG00000197901	1.81082	4.URG	Metal ion response
Organic Cation/Anion/Zwitterion Transport R-HSA-549132	3/15	0.000473035	0.0297539	182.883	Upregulated	Reactome_2022	SLC22A8	ENSG00000149452	2.8949	4.URG	Metal ion response
Zinc Homeostasis WP3529	8/36	3.0388e-09	1.09701e-06	548.187	Upregulated	WikiPathway_2023_Human	SLC39A12	ENSG00000148482	1.17991	4.URG	Metal ion response
Hippo signaling pathway	8/163	0.000334255	0.0334255	40.1535	Upregulated	KEGG_2021_Human	SOX2	ENSG00000181449	0.632744	4.URG	Neurodegeneration
Neuronal System R-HSA-112316	13/386	6.21194e-05	0.0164551	38.3854	Downregulated	Reactome_2022	SYT2	ENSG00000143858	-1.74515	5.DRG	Neuronal system
YAP1- And WWTR1 (TAZ)-stimulated Gene Expression R-HSA-2032785	3/15	0.000473035	0.0297539	182.883	Upregulated	Reactome_2022	TBX5	ENSG00000089225	2.01747	4.URG	Neurodegeneration
Diseases Of Glycosylation R-HSA-3781865	7/143	0.000797753	0.045617	35.5492	Upregulated	Reactome_2022	THSD4	ENSG00000187720	1.03323	4.URG	Glycosaminoglican metabolism
Cholesterol Biosynthesis Pathway In Hepatocytes WP5329	4/43	0.000646511	0.0231451	82.7582	Downregulated	WikiPathway_2023_Human	TM7SF2	ENSG00000149809	-0.65439	5.DRG	Cholesterol metabolism
Cholesterol Metabolism WP5304	5/72	0.000530423	0.0231451	62.0961	Downregulated	WikiPathway_2023_Human	TM7SF2	ENSG00000149809	-0.65439	5.DRG	Cholesterol metabolism
Cholesterol Metabolism With Bloch And Kandutsch Russell Pathways WP4718	5/47	6.99934e-05	0.00626441	125.818	Downregulated	WikiPathway_2023_Human	TM7SF2	ENSG00000149809	-0.65439	5.DRG	Cholesterol metabolism
Enterocyte Cholesterol Metabolism WP5333	5/36	1.86688e-05	0.00334172	194.118	Downregulated	WikiPathway_2023_Human	TM7SF2	ENSG00000149809	-0.65439	5.DRG	Cholesterol metabolism
Cholesterol Biosynthesis R-HSA-191273	4/26	8.84685e-05	0.0164551	186.601	Downregulated	Reactome_2022	TM7SF2	ENSG00000149809	-0.65439	5.DRG	Cholesterol metabolism
Hippo signaling pathway	8/163	0.000334255	0.0334255	40.1535	Upregulated	KEGG_2021_Human	WNT3	ENSG00000108379	0.500038	4.URG	Neurodegeneration
YAP1- And WWTR1 (TAZ)-stimulated Gene Expression R-HSA-2032785	3/15	0.000473035	0.0297539	182.883	Upregulated	Reactome_2022	WWTR1	ENSG00000018408	0.947671	4.URG	Neurodegeneration
Hippo signaling pathway	8/163	0.000334255	0.0334255	40.1535	Upregulated	KEGG_2021_Human	WWTR1	ENSG00000018408	0.947671	4.URG	Neurodegeneration
YAP1- And WWTR1 (TAZ)-stimulated Gene Expression R-HSA-2032785	3/15	0.000473035	0.0297539	182.883	Upregulated	Reactome_2022	YAP1	ENSG00000137693	1.11631	4.URG	Neurodegeneration
Hippo signaling pathway	8/163	0.000334255	0.0334255	40.1535	Upregulated	KEGG_2021_Human	YAP1	ENSG00000137693	1.11631	4.URG	Neurodegeneration
